# Supplementary material for: Ethyl 4-(4-bromo­phen­yl)-6-(4-ethoxy­phen­yl)-2-oxocyclo­hex-3-enecarboxyl­ate
Source: Acta Crystallogr Sect E Struct Rep Online. 2009 Feb 6;65(Pt 3):o467. doi: 10.1107/S1600536809003523 (PMC2968510; doi:10.1107/S1600536809003523)
Supplement: Supplementary file 1 [file e-65-0o467-sup1.cif]

##############################################################################
###                                                                        ###
###        Electronic paper (Acta Crystallographica Section E)             ###
###                                                                        ###
##############################################################################
#                                                                            #
# This CIF contains the data in a paper accepted for publication in Acta     #
# Crystallographica Section E. It conforms to the requirements of Notes      #
# for Authors for Section E, and has been peer reviewed under the auspices   #
# of the IUCr Commission on Journals.                                        #
#                                                                            #
# Full details of the Crystallographic Information File format               #
# are given in the paper "The Crystallographic Information File (CIF):       #
# a New Standard Archive File for Crystallography" by S. R. Hall, F. H.      #
# Allen and I. D. Brown [Acta Cryst. (1991), A47, 655-685].                  #
#                                                                            #
# The current version of the core CIF dictionary is obtainable from          #
# ftp://ftp.iucr.org/pub/cif_core.dic. The current version number is 2.4.    #
#                                                                            #
# Software is freely available for graphical display of the structure(s) in  #
# this CIF.  For information consult the CIF home page http://www.iucr.org/  #
# cif/home.html                                                              #
#                                                                            #
# This file may be used for bona fide research purposes within the           #
# scientific community so long as proper attribution is given to the journal # 
# article from which it was obtained.                                        #
#                                                                            #
##############################################################################
                                             
data_I
_audit_creation_method     SHELXL-97
_chemical_name_systematic
;
Ethyl 4-(4-bromophenyl)-6-(4-ethoxyphenyl)-2-oxocyclohex-3-enecarboxylate
;
_chemical_name_common     ?
_chemical_formula_moiety     'C23 H23 Br O4'
_chemical_formula_sum     'C23 H23 Br O4'
_chemical_formula_iupac     'C23 H23 Br O4'
_chemical_formula_weight     443.32
_chemical_melting_point     400
_symmetry_cell_setting     monoclinic
_symmetry_space_group_name_H-M     'P 21/c'
_symmetry_space_group_name_Hall     '-P 2ybc'
loop_
    _symmetry_equiv_pos_as_xyz
    'x, y, z'
    '-x, y+1/2, -z+1/2'
    '-x, -y, -z'
    'x, -y-1/2, z-1/2'
_cell_length_a     12.792(4)
_cell_length_b     14.537(4)
_cell_length_c     12.114(4)
_cell_angle_alpha     90.00
_cell_angle_beta     113.88(2)
_cell_angle_gamma     90.00
_cell_volume     2059.8(11)
_cell_formula_units_Z     4
_cell_measurement_reflns_used     91
_cell_measurement_theta_min     4.635
_cell_measurement_theta_max     12.346
_cell_measurement_temperature     298(2)
_exptl_crystal_description     plate
_exptl_crystal_colour     colourless
_exptl_crystal_size_max     0.50
_exptl_crystal_size_mid     0.50
_exptl_crystal_size_min     0.08
_exptl_crystal_density_diffrn     1.430
_exptl_crystal_density_meas     ?
_exptl_crystal_density_method     'not measured'
_exptl_crystal_F_000     912
_exptl_absorpt_coefficient_mu     2.021
_exptl_absorpt_correction_type     gaussian
_exptl_absorpt_process_details     '(XSCANS; Bruker, 1999)'
_exptl_absorpt_correction_T_min     0.2456
_exptl_absorpt_correction_T_max     0.9409
_exptl_special_details
;
Absorption correction based on 6 crystal faces
Faces used: 001, 00--1, 20--1, -201, 010, 0--10
;
_diffrn_ambient_temperature     298(2)
_diffrn_radiation_type     MoK\a
_diffrn_radiation_wavelength     0.71073
_diffrn_radiation_source     'fine-focus sealed tube'
_diffrn_radiation_monochromator     graphite
_diffrn_measurement_device_type     'Bruker P4'
_diffrn_measurement_method     \w
_diffrn_detector_area_resol_mean     ?
_diffrn_reflns_number     7765
_diffrn_reflns_av_R_equivalents     0.0544
_diffrn_reflns_av_sigmaI/netI     0.0586
_diffrn_reflns_theta_min     2.23
_diffrn_reflns_theta_max     25.00
_diffrn_reflns_theta_full     25.00
_diffrn_measured_fraction_theta_max     0.999
_diffrn_measured_fraction_theta_full     0.999
_diffrn_reflns_limit_h_min     -14
_diffrn_reflns_limit_h_max     15
_diffrn_reflns_limit_k_min     -1
_diffrn_reflns_limit_k_max     17
_diffrn_reflns_limit_l_min     -14
_diffrn_reflns_limit_l_max     14
_diffrn_standards_number     3
_diffrn_standards_interval_count     97
_diffrn_standards_interval_time     ?
_diffrn_standards_decay_%     6.41
loop_
    _diffrn_standard_refln_index_h
    _diffrn_standard_refln_index_k
    _diffrn_standard_refln_index_l
    -2 2 -1
    0 0 3
    -4 7 3
_refine_special_details
;
Refinement of <i>F</i>^2^ against ALL reflections. The weighted <i>R</i>-factor
<i>wR</i> and goodness of fit <i>S</i> are based on <i>F</i>^2^, conventional
<i>R</i>-factors <i>R</i> are based on <i>F</i>, with <i>F</i> set to zero for
negative <i>F</i>^2^. The threshold expression of <i>F</i>^2^ >
\s(<i>F</i>^2^) is used only for calculating <i>R</i>-factors(gt) <i>etc</i>.
and is not relevant to the choice of reflections for refinement.
<i>R</i>-factors based on <i>F</i>^2^ are statistically about twice as large
as those based on <i>F</i>, and <i>R</i>- factors based on ALL data will be
even larger.
;
_reflns_number_total     3630
_reflns_number_gt     2088
_reflns_threshold_expression     I>2\s(I)
_refine_ls_structure_factor_coef     Fsqd
_refine_ls_matrix_type     full
_refine_ls_R_factor_all     0.1074
_refine_ls_R_factor_gt     0.0593
_refine_ls_wR_factor_gt     0.1460
_refine_ls_wR_factor_ref     0.1751
_refine_ls_goodness_of_fit_ref     1.014
_refine_ls_restrained_S_all     1.014
_refine_ls_number_reflns     3630
_refine_ls_number_parameters     254
_refine_ls_number_restraints     0
_refine_ls_hydrogen_treatment     constr
_refine_ls_weighting_scheme     calc
_refine_ls_weighting_details
         'calc w=1/[\s^2^(Fo^2^)+(0.0744P)^2^+1.4731P] where P=(Fo^2^+2Fc^2^)/3'
_atom_sites_solution_hydrogens     geom
_atom_sites_solution_primary     direct
_atom_sites_solution_secondary     difmap
_refine_ls_shift/su_max     0.000
_refine_ls_shift/su_mean     0.000
_refine_diff_density_max     0.444
_refine_diff_density_min     -0.410
_refine_ls_extinction_method     'SHELXTL-Plus (Sheldrick, 2008)'
_refine_ls_extinction_coef     0.0050(10)
_refine_ls_extinction_expression
                                  'Fc^*^=kFc[1+0.001xFc^2^\l^3^/sin(2\q)]^-1/4^'
loop_
    _atom_type_symbol
    _atom_type_description
    _atom_type_scat_dispersion_real
    _atom_type_scat_dispersion_imag
    _atom_type_scat_source
    'C' 'C' 0.0033 0.0016
                         'International Tables Vol C Tables 4.2.6.8 and 6.1.1.4'
    'H' 'H' 0.0000 0.0000
                         'International Tables Vol C Tables 4.2.6.8 and 6.1.1.4'
    'O' 'O' 0.0106 0.0060
                         'International Tables Vol C Tables 4.2.6.8 and 6.1.1.4'
    'Br' 'Br' -0.2901 2.4595
                         'International Tables Vol C Tables 4.2.6.8 and 6.1.1.4'
_computing_data_collection     'XSCANS (Bruker, 1999)'
_computing_cell_refinement     'XSCANS (Bruker, 1999)'
_computing_data_reduction     'XSCANS (Bruker, 1999)'
_computing_structure_solution     'SHELXTL-Plus (Sheldrick, 2008)'
_computing_structure_refinement     'SHELXTL-Plus (Sheldrick, 2008)'
_computing_molecular_graphics
;
SHELXTL-Plus (Sheldrick, 2008) and Mercury (Macrae <i>et al.</i>,
2006)
;
_computing_publication_material     'SHELXTL-Plus (Sheldrick, 2008)'
loop_
    _atom_site_type_symbol
    _atom_site_label
    _atom_site_fract_x
    _atom_site_fract_y
    _atom_site_fract_z
    _atom_site_U_iso_or_equiv
    _atom_site_adp_type
    _atom_site_calc_flag
    _atom_site_refinement_flags
    _atom_site_occupancy
    _atom_site_disorder_assembly
    _atom_site_disorder_group
    Br Br1 0.12714(6) 0.10565(5) 1.01969(7) 0.1061(4) Uani d . 1 . .
    O O1 0.5590(3) 0.4373(2) 0.7177(4) 0.0864(11) Uani d . 1 . .
    O O2 0.6752(4) 0.3470(3) 0.5468(4) 0.1049(13) Uani d . 1 . .
    O O3 0.7863(4) 0.3351(3) 0.7398(4) 0.0901(11) Uani d . 1 . .
    O O4 0.8559(3) -0.0461(2) 0.5587(3) 0.0662(9) Uani d . 1 . .
    C C1 0.2279(4) 0.1456(4) 0.9511(5) 0.0673(13) Uani d . 1 . .
    C C2 0.2177(5) 0.2318(4) 0.9038(5) 0.0777(15) Uani d . 1 . .
    H H2A 0.1619 0.2715 0.9068 0.093 Uiso calc R 1 . .
    C C3 0.2889(4) 0.2597(3) 0.8525(5) 0.0700(13) Uani d . 1 . .
    H H3A 0.2809 0.3185 0.8200 0.084 Uiso calc R 1 . .
    C C4 0.3099(4) 0.0866(3) 0.9484(5) 0.0687(13) Uani d . 1 . .
    H H4A 0.3174 0.0281 0.9818 0.082 Uiso calc R 1 . .
    C C5 0.3812(4) 0.1153(3) 0.8955(5) 0.0635(12) Uani d . 1 . .
    H H5A 0.4362 0.0749 0.8922 0.076 Uiso calc R 1 . .
    C C6 0.3739(4) 0.2020(3) 0.8474(4) 0.0534(11) Uani d . 1 . .
    C C7 0.4524(4) 0.2326(3) 0.7936(4) 0.0523(10) Uani d . 1 . .
    C C8 0.5179(4) 0.1615(3) 0.7592(4) 0.0591(12) Uani d . 1 . .
    H H8A 0.5465 0.1162 0.8234 0.071 Uiso calc R 1 . .
    H H8B 0.4660 0.1302 0.6871 0.071 Uiso calc R 1 . .
    C C9 0.6161(5) 0.1980(3) 0.7360(6) 0.0819(16) Uani d . 1 . .
    H H9A 0.6733 0.2120 0.8171 0.098 Uiso calc R 1 . .
    C C10 0.4667(4) 0.3220(3) 0.7762(5) 0.0649(13) Uani d . 1 . .
    H H10A 0.4249 0.3647 0.7988 0.078 Uiso calc R 1 . .
    C C11 0.5422(4) 0.3557(3) 0.7250(5) 0.0664(13) Uani d . 1 . .
    C C12 0.5970(5) 0.2855(3) 0.6760(6) 0.0923(19) Uani d . 1 . .
    H H12A 0.5368 0.2717 0.5965 0.111 Uiso calc R 1 . .
    C C13 0.6893(5) 0.3258(3) 0.6454(7) 0.0745(15) Uani d . 1 . .
    C C14 0.8792(5) 0.3710(5) 0.7141(8) 0.122(3) Uani d . 1 . .
    H H14A 0.9372 0.3963 0.7873 0.147 Uiso calc R 1 . .
    H H14B 0.8510 0.4203 0.6554 0.147 Uiso calc R 1 . .
    C C15 0.9299(8) 0.2991(7) 0.6667(11) 0.176(4) Uani d . 1 . .
    H H15A 0.9915 0.3247 0.6506 0.264 Uiso calc R 1 . .
    H H15B 0.8728 0.2748 0.5934 0.264 Uiso calc R 1 . .
    H H15C 0.9587 0.2506 0.7251 0.264 Uiso calc R 1 . .
    C C16 0.6757(5) 0.1277(3) 0.6896(5) 0.0666(13) Uani d . 1 . .
    C C17 0.6243(4) 0.0920(4) 0.5765(6) 0.0792(15) Uani d . 1 . .
    H H17A 0.5488 0.1082 0.5298 0.095 Uiso calc R 1 . .
    C C18 0.6789(4) 0.0329(4) 0.5277(5) 0.0737(14) Uani d . 1 . .
    H H18A 0.6411 0.0099 0.4499 0.088 Uiso calc R 1 . .
    C C19 0.7853(5) 0.0997(3) 0.7578(5) 0.0791(15) Uani d . 1 . .
    H H19A 0.8221 0.1205 0.8368 0.095 Uiso calc R 1 . .
    C C20 0.8414(5) 0.0416(4) 0.7115(5) 0.0747(14) Uani d . 1 . .
    H H20A 0.9160 0.0240 0.7593 0.090 Uiso calc R 1 . .
    C C21 0.7896(4) 0.0092(3) 0.5964(4) 0.0574(11) Uani d . 1 . .
    C C22 0.8162(5) -0.0624(4) 0.4328(5) 0.0775(14) Uani d . 1 . .
    H H22A 0.7985 -0.0046 0.3891 0.093 Uiso calc R 1 . .
    H H22B 0.7475 -0.0997 0.4051 0.093 Uiso calc R 1 . .
    C C23 0.9080(5) -0.1110(4) 0.4114(6) 0.0858(17) Uani d . 1 . .
    H H23A 0.8839 -0.1220 0.3265 0.129 Uiso calc R 1 . .
    H H23B 0.9237 -0.1687 0.4536 0.129 Uiso calc R 1 . .
    H H23C 0.9759 -0.0739 0.4402 0.129 Uiso calc R 1 . .
loop_
    _atom_site_aniso_label
    _atom_site_aniso_U_11
    _atom_site_aniso_U_22
    _atom_site_aniso_U_33
    _atom_site_aniso_U_12
    _atom_site_aniso_U_13
    _atom_site_aniso_U_23
    Br1 0.1224(6) 0.1085(6) 0.1275(7) -0.0075(4) 0.0918(5) -0.0037(4)
    O1 0.107(3) 0.0405(19) 0.126(3) -0.0019(18) 0.061(2) 0.0037(19)
    O2 0.105(3) 0.111(3) 0.100(3) -0.012(3) 0.042(3) 0.002(3)
    O3 0.085(3) 0.084(3) 0.100(3) -0.009(2) 0.036(3) 0.000(2)
    O4 0.068(2) 0.065(2) 0.072(2) 0.0053(16) 0.0340(18) -0.0070(17)
    C1 0.076(3) 0.067(3) 0.072(3) -0.006(3) 0.043(3) -0.012(3)
    C2 0.085(4) 0.072(4) 0.093(4) 0.016(3) 0.054(3) -0.005(3)
    C3 0.080(3) 0.054(3) 0.086(4) 0.012(2) 0.044(3) 0.003(2)
    C4 0.075(3) 0.051(3) 0.086(4) 0.000(2) 0.039(3) 0.001(2)
    C5 0.062(3) 0.051(3) 0.084(4) 0.002(2) 0.037(3) -0.005(2)
    C6 0.060(3) 0.041(2) 0.061(3) 0.004(2) 0.025(2) -0.005(2)
    C7 0.057(3) 0.041(2) 0.058(3) 0.0010(19) 0.022(2) -0.003(2)
    C8 0.065(3) 0.042(2) 0.078(3) -0.005(2) 0.037(3) -0.003(2)
    C9 0.106(4) 0.048(3) 0.124(5) 0.007(3) 0.080(4) 0.005(3)
    C10 0.067(3) 0.050(3) 0.083(4) 0.003(2) 0.036(3) -0.004(2)
    C11 0.071(3) 0.047(3) 0.079(4) 0.000(2) 0.028(3) 0.000(2)
    C12 0.111(4) 0.049(3) 0.153(6) -0.006(3) 0.091(4) 0.003(3)
    C13 0.081(4) 0.052(3) 0.101(5) -0.010(3) 0.048(4) -0.006(3)
    C14 0.065(4) 0.109(5) 0.189(8) -0.015(4) 0.046(5) -0.004(5)
    C15 0.128(7) 0.185(9) 0.266(12) 0.007(7) 0.133(8) 0.023(9)
    C16 0.089(4) 0.047(3) 0.082(4) -0.006(3) 0.053(3) -0.001(3)
    C17 0.057(3) 0.084(4) 0.099(4) 0.010(3) 0.033(3) 0.003(3)
    C18 0.061(3) 0.080(3) 0.079(4) -0.001(3) 0.027(3) -0.014(3)
    C19 0.095(4) 0.074(3) 0.072(4) 0.018(3) 0.038(3) 0.002(3)
    C20 0.073(3) 0.077(3) 0.068(4) 0.016(3) 0.022(3) -0.004(3)
    C21 0.068(3) 0.049(2) 0.063(3) -0.002(2) 0.034(3) 0.001(2)
    C22 0.081(3) 0.081(3) 0.079(4) -0.006(3) 0.041(3) -0.016(3)
    C23 0.094(4) 0.090(4) 0.091(4) -0.013(3) 0.056(3) -0.027(3)
_geom_special_details
;
All e.s.d.'s (except the e.s.d. in the dihedral angle between two l.s. planes)
are estimated using the full covariance matrix. The cell e.s.d.'s are taken
into account individually in the estimation of e.s.d.'s in distances, angles
and torsion angles; correlations between e.s.d.'s in cell parameters are only
used when they are defined by crystal symmetry. An approximate (isotropic)
treatment of cell e.s.d.'s is used for estimating e.s.d.'s involving l.s.
planes.
;
loop_
    _geom_bond_atom_site_label_1
    _geom_bond_atom_site_label_2
    _geom_bond_site_symmetry_2
    _geom_bond_distance
    _geom_bond_publ_flag
    Br1 C1 . 1.886(5) ?
    O1 C11 . 1.216(6) ?
    O2 C13 . 1.176(7) ?
    O3 C13 . 1.311(7) ?
    O3 C14 . 1.442(7) ?
    O4 C21 . 1.374(5) ?
    O4 C22 . 1.419(6) ?
    C1 C2 . 1.361(7) ?
    C1 C4 . 1.366(7) ?
    C2 C3 . 1.357(7) ?
    C2 H2A . 0.9300 ?
    C3 C6 . 1.393(6) ?
    C3 H3A . 0.9300 ?
    C4 C5 . 1.375(7) ?
    C4 H4A . 0.9300 ?
    C5 C6 . 1.375(6) ?
    C5 H5A . 0.9300 ?
    C6 C7 . 1.470(6) ?
    C7 C10 . 1.342(6) ?
    C7 C8 . 1.492(6) ?
    C8 C9 . 1.492(6) ?
    C8 H8A . 0.9700 ?
    C8 H8B . 0.9700 ?
    C9 C12 . 1.436(7) ?
    C9 C16 . 1.512(6) ?
    C9 H9A . 0.9800 ?
    C10 C11 . 1.429(7) ?
    C10 H10A . 0.9300 ?
    C11 C12 . 1.490(7) ?
    C12 C13 . 1.493(7) ?
    C12 H12A . 0.9800 ?
    C14 C15 . 1.465(11) ?
    C14 H14A . 0.9700 ?
    C14 H14B . 0.9700 ?
    C15 H15A . 0.9600 ?
    C15 H15B . 0.9600 ?
    C15 H15C . 0.9600 ?
    C16 C17 . 1.360(8) ?
    C16 C19 . 1.370(7) ?
    C17 C18 . 1.382(7) ?
    C17 H17A . 0.9300 ?
    C18 C21 . 1.365(7) ?
    C18 H18A . 0.9300 ?
    C19 C20 . 1.366(7) ?
    C19 H19A . 0.9300 ?
    C20 C21 . 1.363(7) ?
    C20 H20A . 0.9300 ?
    C22 C23 . 1.480(7) ?
    C22 H22A . 0.9700 ?
    C22 H22B . 0.9700 ?
    C23 H23A . 0.9600 ?
    C23 H23B . 0.9600 ?
    C23 H23C . 0.9600 ?
loop_
    _geom_angle_atom_site_label_1
    _geom_angle_atom_site_label_2
    _geom_angle_atom_site_label_3
    _geom_angle_site_symmetry_1
    _geom_angle_site_symmetry_3
    _geom_angle
    _geom_angle_publ_flag
    C13 O3 C14 . . 114.9(5) ?
    C21 O4 C22 . . 117.1(4) ?
    C2 C1 C4 . . 120.8(5) ?
    C2 C1 Br1 . . 120.2(4) ?
    C4 C1 Br1 . . 119.1(4) ?
    C3 C2 C1 . . 120.0(5) ?
    C3 C2 H2A . . 120.0 ?
    C1 C2 H2A . . 120.0 ?
    C2 C3 C6 . . 121.4(5) ?
    C2 C3 H3A . . 119.3 ?
    C6 C3 H3A . . 119.3 ?
    C1 C4 C5 . . 118.8(5) ?
    C1 C4 H4A . . 120.6 ?
    C5 C4 H4A . . 120.6 ?
    C4 C5 C6 . . 122.1(4) ?
    C4 C5 H5A . . 119.0 ?
    C6 C5 H5A . . 119.0 ?
    C5 C6 C3 . . 117.0(4) ?
    C5 C6 C7 . . 121.5(4) ?
    C3 C6 C7 . . 121.5(4) ?
    C10 C7 C6 . . 121.6(4) ?
    C10 C7 C8 . . 120.0(4) ?
    C6 C7 C8 . . 118.5(4) ?
    C9 C8 C7 . . 114.7(4) ?
    C9 C8 H8A . . 108.6 ?
    C7 C8 H8A . . 108.6 ?
    C9 C8 H8B . . 108.6 ?
    C7 C8 H8B . . 108.6 ?
    H8A C8 H8B . . 107.6 ?
    C12 C9 C8 . . 115.2(4) ?
    C12 C9 C16 . . 114.7(4) ?
    C8 C9 C16 . . 114.8(4) ?
    C12 C9 H9A . . 103.2 ?
    C8 C9 H9A . . 103.2 ?
    C16 C9 H9A . . 103.2 ?
    C7 C10 C11 . . 124.0(4) ?
    C7 C10 H10A . . 118.0 ?
    C11 C10 H10A . . 118.0 ?
    O1 C11 C10 . . 122.4(5) ?
    O1 C11 C12 . . 121.0(4) ?
    C10 C11 C12 . . 116.6(4) ?
    C9 C12 C11 . . 114.6(5) ?
    C9 C12 C13 . . 118.9(5) ?
    C11 C12 C13 . . 112.1(4) ?
    C9 C12 H12A . . 102.8 ?
    C11 C12 H12A . . 102.8 ?
    C13 C12 H12A . . 102.8 ?
    O2 C13 O3 . . 124.1(5) ?
    O2 C13 C12 . . 123.0(7) ?
    O3 C13 C12 . . 112.9(6) ?
    O3 C14 C15 . . 111.2(6) ?
    O3 C14 H14A . . 109.4 ?
    C15 C14 H14A . . 109.4 ?
    O3 C14 H14B . . 109.4 ?
    C15 C14 H14B . . 109.4 ?
    H14A C14 H14B . . 108.0 ?
    C14 C15 H15A . . 109.5 ?
    C14 C15 H15B . . 109.5 ?
    H15A C15 H15B . . 109.5 ?
    C14 C15 H15C . . 109.5 ?
    H15A C15 H15C . . 109.5 ?
    H15B C15 H15C . . 109.5 ?
    C17 C16 C19 . . 116.9(5) ?
    C17 C16 C9 . . 121.4(5) ?
    C19 C16 C9 . . 121.6(5) ?
    C16 C17 C18 . . 123.1(5) ?
    C16 C17 H17A . . 118.4 ?
    C18 C17 H17A . . 118.4 ?
    C21 C18 C17 . . 118.4(5) ?
    C21 C18 H18A . . 120.8 ?
    C17 C18 H18A . . 120.8 ?
    C20 C19 C16 . . 121.1(5) ?
    C20 C19 H19A . . 119.5 ?
    C16 C19 H19A . . 119.5 ?
    C21 C20 C19 . . 121.0(5) ?
    C21 C20 H20A . . 119.5 ?
    C19 C20 H20A . . 119.5 ?
    C20 C21 C18 . . 119.4(4) ?
    C20 C21 O4 . . 115.7(4) ?
    C18 C21 O4 . . 124.9(4) ?
    O4 C22 C23 . . 107.7(4) ?
    O4 C22 H22A . . 110.2 ?
    C23 C22 H22A . . 110.2 ?
    O4 C22 H22B . . 110.2 ?
    C23 C22 H22B . . 110.2 ?
    H22A C22 H22B . . 108.5 ?
    C22 C23 H23A . . 109.5 ?
    C22 C23 H23B . . 109.5 ?
    H23A C23 H23B . . 109.5 ?
    C22 C23 H23C . . 109.5 ?
    H23A C23 H23C . . 109.5 ?
    H23B C23 H23C . . 109.5 ?
loop_
    _geom_torsion_atom_site_label_1
    _geom_torsion_atom_site_label_2
    _geom_torsion_atom_site_label_3
    _geom_torsion_atom_site_label_4
    _geom_torsion_site_symmetry_1
    _geom_torsion_site_symmetry_2
    _geom_torsion_site_symmetry_3
    _geom_torsion_site_symmetry_4
    _geom_torsion
    _geom_torsion_publ_flag
    C4 C1 C2 C3 . . . . 0.5(9) ?
    Br1 C1 C2 C3 . . . . -178.7(4) ?
    C1 C2 C3 C6 . . . . -0.4(9) ?
    C2 C1 C4 C5 . . . . -0.9(8) ?
    Br1 C1 C4 C5 . . . . 178.3(4) ?
    C1 C4 C5 C6 . . . . 1.2(8) ?
    C4 C5 C6 C3 . . . . -1.2(7) ?
    C4 C5 C6 C7 . . . . 178.6(4) ?
    C2 C3 C6 C5 . . . . 0.7(8) ?
    C2 C3 C6 C7 . . . . -179.0(5) ?
    C5 C6 C7 C10 . . . . -162.0(5) ?
    C3 C6 C7 C10 . . . . 17.7(7) ?
    C5 C6 C7 C8 . . . . 17.5(6) ?
    C3 C6 C7 C8 . . . . -162.8(5) ?
    C10 C7 C8 C9 . . . . 14.6(7) ?
    C6 C7 C8 C9 . . . . -164.8(4) ?
    C7 C8 C9 C12 . . . . -37.7(7) ?
    C7 C8 C9 C16 . . . . -174.4(5) ?
    C6 C7 C10 C11 . . . . 179.6(4) ?
    C8 C7 C10 C11 . . . . 0.2(8) ?
    C7 C10 C11 O1 . . . . -175.0(5) ?
    C7 C10 C11 C12 . . . . 7.3(8) ?
    C8 C9 C12 C11 . . . . 45.5(8) ?
    C16 C9 C12 C11 . . . . -177.8(5) ?
    C8 C9 C12 C13 . . . . -178.0(5) ?
    C16 C9 C12 C13 . . . . -41.2(9) ?
    O1 C11 C12 C9 . . . . 152.0(6) ?
    C10 C11 C12 C9 . . . . -30.2(8) ?
    O1 C11 C12 C13 . . . . 12.5(8) ?
    C10 C11 C12 C13 . . . . -169.7(5) ?
    C14 O3 C13 O2 . . . . -2.3(8) ?
    C14 O3 C13 C12 . . . . 178.0(5) ?
    C9 C12 C13 O2 . . . . 123.8(7) ?
    C11 C12 C13 O2 . . . . -98.6(7) ?
    C9 C12 C13 O3 . . . . -56.5(7) ?
    C11 C12 C13 O3 . . . . 81.1(6) ?
    C13 O3 C14 C15 . . . . -79.5(8) ?
    C12 C9 C16 C17 . . . . -66.9(7) ?
    C8 C9 C16 C17 . . . . 70.0(7) ?
    C12 C9 C16 C19 . . . . 110.6(6) ?
    C8 C9 C16 C19 . . . . -112.4(6) ?
    C19 C16 C17 C18 . . . . -2.6(8) ?
    C9 C16 C17 C18 . . . . 175.1(5) ?
    C16 C17 C18 C21 . . . . 0.1(8) ?
    C17 C16 C19 C20 . . . . 2.8(8) ?
    C9 C16 C19 C20 . . . . -174.8(5) ?
    C16 C19 C20 C21 . . . . -0.6(8) ?
    C19 C20 C21 C18 . . . . -2.0(8) ?
    C19 C20 C21 O4 . . . . 177.9(4) ?
    C17 C18 C21 C20 . . . . 2.2(7) ?
    C17 C18 C21 O4 . . . . -177.6(4) ?
    C22 O4 C21 C20 . . . . -164.8(4) ?
    C22 O4 C21 C18 . . . . 15.0(6) ?
    C21 O4 C22 C23 . . . . 171.5(4) ?
loop_
    _geom_hbond_atom_site_label_D
    _geom_hbond_atom_site_label_H
    _geom_hbond_atom_site_label_A
    _geom_hbond_site_symmetry_A
    _geom_hbond_distance_DH
    _geom_hbond_distance_HA
    _geom_hbond_distance_DA
    _geom_hbond_angle_DHA
    _geom_hbond_publ_flag
    C5 H5A O1 2_646 0.93 2.42 3.163(6) 137 y
    C8 H8A O2 4_566 0.97 2.59 3.244(6) 125 y
    C15 H15B O2 1_555 0.96 2.58 3.062(13) 111 y
    C23 H23A Cg 3_665 0.96 2.90 3.741(6) 147 y
data_global
_journal_date_recd_electronic     2008-12-27
_journal_date_accepted     2009-01-28
_journal_name_full     'Acta Crystallographica, Section E'
_journal_year     2009
_journal_volume     65
_journal_issue      3
_journal_page_first     o467
_journal_page_last     o467
_journal_paper_category     QO
_journal_coeditor_code     GK2184
_publ_contact_author_name
;
'Hasan, Aurangzeb'
;
_publ_contact_author_address
;
Department of Chemistry,
Quaid-i-Azam University, Islamabad
45320, Pakistan
;
_publ_contact_author_email     h.aurangzeb@yahoo.com
_publ_contact_author_fax     ?
_publ_contact_author_phone     ?
_publ_section_title
;
Ethyl 4-(4-bromophenyl)-6-(4-ethoxyphenyl)-2-oxocyclohex-3-enecarboxylate
;
loop_
    _publ_author_name
    _publ_author_address
    'Badshah, Amir'
;
Department of Chemistry
Quaid-i-Azam University
Islamabad 45320
Pakistan
;
    'Hasan, Aurangzeb'
;
Department of Chemistry
Quaid-i-Azam University
Islamabad 45320
Pakistan
;
    'Barbar\'in, Cecilia R.'
;
Divisi\'on de Estudios de Posgrado,
Facultad de Ciencias Qu\'imicas, UANL,
Guerreo y Progreso S/N, Col. Trevi\~no, CP
64570 Monterrey
NL
Mexico
;
