# Supplementary material for: Ethyl 4-(4-bromo­phen­yl)-6-(4-ethoxy­phen­yl)-2-oxocyclo­hex-3-enecarboxyl­ate
Source: Acta Crystallogr Sect E Struct Rep Online. 2009 Feb 6;65(Pt 3):o467. doi: 10.1107/S1600536809003523 (PMC2968510; doi:10.1107/S1600536809003523)
Supplement: Supplementary file 2 [file e-65-0o467-Isup2.hkl]

# 
# h,k,l, Fc-squared, Fo-squared, sigma(Fo-squared) and status flag 
# 
data_I
_shelx_title ' 4BE1 in P2(1)/c WITH ABS CORRECTIONS BY CRYSTAL FACES' 
_shelx_refln_list_code          4 
_shelx_F_calc_maximum      305.13 
_exptl_crystal_F_000       912.00 
_reflns_d_resolution_high  0.8409 
 
loop_ 
 _symmetry_equiv_pos_as_xyz 
 'x, y, z' 
 '-x, y+1/2, -z+1/2' 
 '-x, -y, -z' 
 'x, -y-1/2, z-1/2' 
 
_cell_length_a    12.7920 
_cell_length_b    14.5368 
_cell_length_c    12.1138 
_cell_angle_alpha  90.000 
_cell_angle_beta  113.879 
_cell_angle_gamma  90.000 
 
_shelx_F_squared_multiplier     1.000 
 
loop_ 
 _refln_index_h 
 _refln_index_k 
 _refln_index_l 
 _refln_F_squared_calc 
 _refln_F_squared_meas 
 _refln_F_squared_sigma 
 _refln_observed_status 
   2   0   0     6743.64     6307.66     52.29 o 
   3   0   0    13975.74    12182.10    162.98 o 
   4   0   0    15316.94    13353.60    413.76 o 
   5   0   0     1724.93     1570.19     33.52 o 
   6   0   0      657.09      746.99     19.82 o 
   7   0   0      240.28      183.16     16.46 o 
   8   0   0      156.59      160.50     23.85 o 
   9   0   0      870.69      999.45     35.77 o 
  10   0   0        7.22       24.03      8.85 o 
  11   0   0      118.83       98.50     11.70 o 
  12   0   0      366.40      395.14     47.36 o 
  13   0   0      108.95       84.07     21.22 o 
   1   1   0      415.14      521.25      6.74 o 
   2   1   0    10910.93    12511.53    143.38 o 
   3   1   0       64.55       77.89      6.89 o 
   4   1   0      387.62      389.89     11.91 o 
   5   1   0      226.19      216.69      8.52 o 
   6   1   0     1345.17     1504.70     36.02 o 
   7   1   0      744.69      777.61     19.45 o 
   8   1   0       54.48       46.35      5.82 o 
   9   1   0      271.64      285.81      8.25 o 
  10   1   0        1.52        7.23      6.18 o 
  11   1   0       12.91       54.53      9.84 o 
  12   1   0        5.72       15.40      9.95 o 
  13   1   0       25.59       23.85     11.04 o 
   0   2   0      586.88      504.44     15.90 o 
   1   2   0     9125.83     9584.34    108.01 o 
   2   2   0     1693.82     1640.81     23.31 o 
   3   2   0     3280.05     3425.57     36.96 o 
   4   2   0     2668.60     2605.85     36.73 o 
   5   2   0        2.81        2.09      4.92 o 
   6   2   0      701.93      671.23     14.81 o 
   7   2   0      487.40      503.88     14.45 o 
   8   2   0        3.75       10.53      8.79 o 
   9   2   0        9.82       -3.83     10.31 o 
  10   2   0       17.83        3.93     15.07 o 
  11   2   0       46.11       34.98      9.22 o 
  12   2   0       21.83       25.08     19.83 o 
  13   2   0        3.86        2.85     22.04 o 
   1   3   0     1221.18     1306.09     21.75 o 
   2   3   0    19837.05    22468.13    546.81 o 
   3   3   0     4855.67     5028.52    239.06 o 
   4   3   0      654.99      730.48     23.93 o 
   5   3   0     4126.29     4443.52    134.53 o 
   6   3   0      877.42      904.62     40.56 o 
   7   3   0     1348.75     1327.63     78.29 o 
   8   3   0      365.08      387.87     11.89 o 
   9   3   0       40.18       54.58     10.91 o 
  10   3   0       68.09       47.55      9.83 o 
  11   3   0        5.94       34.49      8.99 o 
  12   3   0        7.84       -8.36     14.26 o 
  13   3   0        5.01        3.41     23.91 o 
   0   4   0    24226.69    25356.44    137.32 o 
   1   4   0     1515.67     1546.54     26.54 o 
   2   4   0       73.60       59.26      6.90 o 
   3   4   0     1750.72     1851.49     30.71 o 
   4   4   0     4327.15     4573.16    127.93 o 
   5   4   0     2771.32     2644.59     82.96 o 
   6   4   0       21.89       22.00      6.12 o 
   7   4   0       44.09       26.69      7.21 o 
   8   4   0      763.68      738.80     15.26 o 
   9   4   0      319.90      293.50     21.08 o 
  10   4   0        3.18       13.94     17.92 o 
  11   4   0       43.05       46.96     14.39 o 
  12   4   0       23.03       22.99     15.00 o 
  13   4   0        0.25       -3.81     16.06 o 
   1   5   0     2694.86     2670.58     38.11 o 
   2   5   0       24.92       26.55      3.82 o 
   3   5   0     1458.98     1494.01     44.23 o 
   4   5   0       51.57       40.73      6.11 o 
   5   5   0       64.01       37.58      5.85 o 
   6   5   0      204.56      198.82      7.49 o 
   7   5   0      694.15      752.15     67.11 o 
   8   5   0       26.49       28.91      8.03 o 
   9   5   0        1.85        4.14      8.61 o 
  10   5   0        1.61      -13.04     10.26 o 
  11   5   0       16.32       26.77     18.50 o 
  12   5   0        0.50       25.89     15.80 o 
  13   5   0        3.53        8.10     16.54 o 
   0   6   0     1826.03     1839.60     43.35 o 
   1   6   0     1756.63     1640.05     29.23 o 
   2   6   0        9.38        4.89      4.21 o 
   3   6   0      690.13      603.62     13.15 o 
   4   6   0     3096.06     3219.21     39.27 o 
   5   6   0       58.92       70.42      6.41 o 
   6   6   0      119.44      109.52      7.41 o 
   7   6   0     1121.16     1040.31     39.40 o 
   8   6   0      160.32      133.77      8.77 o 
   9   6   0        6.10        6.12      8.50 o 
  10   6   0       16.51       30.32      9.09 o 
  11   6   0        3.32      -12.57     16.48 o 
  12   6   0       12.42       33.96     28.41 o 
  13   6   0        0.02       13.23     18.00 o 
   1   7   0     6939.93     7224.17     62.65 o 
   2   7   0     1109.94     1162.05     26.82 o 
   3   7   0      744.45      721.05     42.17 o 
   4   7   0      125.00       81.65     12.30 o 
   5   7   0      192.18      208.12      7.57 o 
   6   7   0     1066.50     1125.05     38.05 o 
   7   7   0       44.45       46.75      7.83 o 
   8   7   0        1.63       18.57     13.94 o 
   9   7   0       12.96       12.00     11.10 o 
  10   7   0       78.32       96.35     13.32 o 
  11   7   0       22.97       21.52     14.84 o 
  12   7   0        7.93       -7.67     20.20 o 
   0   8   0      445.43      362.39     12.61 o 
   1   8   0     1040.94     1082.38     46.33 o 
   2   8   0      267.88      326.11      8.39 o 
   3   8   0       74.03       56.82      6.20 o 
   4   8   0      104.65       95.74      8.62 o 
   5   8   0      341.76      318.91      8.69 o 
   6   8   0       84.08       69.82     16.83 o 
   7   8   0        2.97        5.15     18.52 o 
   8   8   0       84.12      102.24      8.83 o 
   9   8   0      168.31      179.90     16.50 o 
  10   8   0        5.48        8.22     32.61 o 
  11   8   0        2.17       34.67     21.14 o 
  12   8   0       13.43        3.30     18.26 o 
   1   9   0      117.32      121.79     10.91 o 
   2   9   0       68.54      101.21      8.70 o 
   3   9   0       22.30       20.61      6.43 o 
   4   9   0       83.42       81.54      7.23 o 
   5   9   0      361.03      348.16     15.79 o 
   6   9   0      237.41      240.62      8.97 o 
   7   9   0      237.96      235.45     16.01 o 
   8   9   0       39.32       65.63     21.29 o 
   9   9   0        4.27        8.27     14.66 o 
  10   9   0        4.39        2.94     28.86 o 
  11   9   0        0.12        9.92     14.99 o 
   0  10   0      227.20      213.07     11.02 o 
   1  10   0      453.20      408.03     23.86 o 
   2  10   0        1.05       -4.81     14.66 o 
   3  10   0       47.65       42.52      8.70 o 
   4  10   0     1514.49     1457.01     25.39 o 
   5  10   0       15.54       24.19      7.63 o 
   6  10   0       61.48       68.54      8.26 o 
   7  10   0       17.53       13.03      8.17 o 
   8  10   0      244.73      215.38     13.50 o 
   9  10   0       11.51        6.43     12.83 o 
  10  10   0       40.80       42.66     14.45 o 
  11  10   0        0.14        7.50     22.19 o 
   1  11   0       64.33       63.45      7.37 o 
   2  11   0      119.97      116.41      7.71 o 
   3  11   0      684.35      650.24     14.76 o 
   4  11   0        2.01       20.72      7.60 o 
   5  11   0       42.07       62.41      8.18 o 
   6  11   0      152.26      180.32     27.63 o 
   7  11   0       57.71       76.29      8.39 o 
   8  11   0       15.48        8.58     12.70 o 
   9  11   0       56.50       56.30     14.13 o 
  10  11   0        0.30        9.82     21.67 o 
   0  12   0       13.79       -1.57     10.35 o 
   1  12   0       37.85       35.91     10.65 o 
   2  12   0       39.02       26.22     10.23 o 
   3  12   0       17.20       44.55      7.82 o 
   4  12   0      757.14      785.16     18.17 o 
   5  12   0       23.47       28.92      8.08 o 
   6  12   0        2.10       10.34     13.31 o 
   7  12   0       15.78       10.38     12.45 o 
   8  12   0       37.13       45.13     13.69 o 
   9  12   0        8.66        5.11     24.85 o 
  10  12   0        8.71        3.98     15.81 o 
   1  13   0       14.67       12.27      9.48 o 
   2  13   0        6.53       -2.16     13.42 o 
   3  13   0      321.74      342.55      9.65 o 
   4  13   0        0.34        1.37      7.98 o 
   5  13   0        3.73        7.61     11.65 o 
   6  13   0      329.60      351.46     24.00 o 
   7  13   0        0.08        0.50     13.18 o 
   8  13   0        3.55       -8.39     14.25 o 
   9  13   0        6.74       14.92     15.23 o 
   0  14   0       89.31       76.33     11.40 o 
   1  14   0      162.61      161.84     12.33 o 
   2  14   0       19.46       23.79     11.36 o 
   3  14   0       22.23       31.60     11.87 o 
   4  14   0       57.97       67.27     12.52 o 
   5  14   0      146.38      145.09     18.86 o 
   6  14   0       25.36       -5.04     13.46 o 
   7  14   0       19.40        5.03     14.40 o 
   8  14   0       15.08       35.92     15.49 o 
   1  15   0       29.38       47.22     12.51 o 
   2  15   0        5.35       19.18     12.38 o 
   3  15   0       74.02       84.99     25.34 o 
   4  15   0       31.97       28.66     13.40 o 
   5  15   0        1.53      -17.78     15.74 o 
   6  15   0        0.98      -21.24     14.16 o 
   0  16   0        1.02       15.59     18.67 o 
   1  16   0        2.53       -2.79     16.19 o 
   2  16   0        0.67       -3.29     13.43 o 
   3  16   0        4.59        6.78     13.78 o 
   4  16   0        0.06        4.82     14.41 o 
   5  16   0        1.02      -14.36     14.87 o 
   1  17   0        6.03        4.09     24.40 o 
   2  17   0       17.73        2.70     14.76 o 
 -14   1   1        2.15       -3.95     14.94 o 
 -13   1   1        0.15       -5.60     10.21 o 
 -12   1   1      136.32      127.28     11.10 o 
 -11   1   1       88.46       86.48     12.22 o 
 -10   1   1        5.21       11.00      5.95 o 
  -9   1   1      565.32      597.20      8.31 o 
  -8   1   1     1009.31     1065.06     18.30 o 
  -7   1   1     1083.39     1155.37     22.14 o 
  -6   1   1       45.89       47.65      4.91 o 
  -5   1   1     7121.90     7053.90     79.67 o 
  -4   1   1     2611.93     2466.64     35.36 o 
  -3   1   1     2437.80     2648.27     26.79 o 
  -2   1   1     1574.76     1644.65     14.97 o 
  -1   1   1      498.80      568.69     16.73 o 
   0   1   1     3244.82     3096.24     64.85 o 
   1   1   1      271.57      316.43      7.26 o 
   2   1   1      356.02      502.79     19.69 o 
   3   1   1      237.08      206.48     11.06 o 
   4   1   1     1208.16     1153.74     21.05 o 
   5   1   1      129.84      121.78      6.10 o 
   6   1   1      116.41      141.88      9.57 o 
   7   1   1      235.18      179.73     12.95 o 
   8   1   1      131.10      155.56     12.07 o 
   9   1   1       17.01       27.17      5.98 o 
  10   1   1        3.09       16.04      6.17 o 
  11   1   1       14.00       13.41     10.14 o 
  12   1   1        0.16        5.99     10.06 o 
  13   1   1        3.62        2.47     12.06 o 
 -14   2   1        1.11      -20.84     16.26 o 
 -13   2   1       14.04       -9.58     14.45 o 
 -12   2   1        0.08      -13.52     13.07 o 
 -11   2   1      192.29      221.18     16.65 o 
 -10   2   1      420.62      384.45     10.92 o 
  -9   2   1       59.92       42.36      9.63 o 
  -8   2   1      132.12      136.86     13.16 o 
  -7   2   1     5074.77     5163.11     67.50 o 
  -6   2   1      192.15      165.40     20.25 o 
  -5   2   1     1006.68     1072.57     45.76 o 
  -4   2   1      336.09      349.94     12.08 o 
  -3   2   1     7285.07     7958.10    128.96 o 
  -2   2   1      140.31      156.08     24.50 o 
  -1   2   1     3756.01     4018.73    158.33 o 
   0   2   1       45.62       39.37     14.10 o 
   1   2   1     9347.81    10249.10    306.14 o 
   2   2   1     4324.55     4121.40    150.03 o 
   3   2   1       52.59       45.06      7.31 o 
   4   2   1        1.08        9.98      5.10 o 
   5   2   1     3163.30     2916.17     41.95 o 
   6   2   1      650.53      703.01     16.67 o 
   7   2   1       90.83       82.46      9.89 o 
   8   2   1       37.05       51.17      8.85 o 
   9   2   1      686.29      591.33     20.23 o 
  10   2   1       15.14       25.89     10.53 o 
  11   2   1       34.62       22.43     13.17 o 
  12   2   1       29.55        9.86     14.20 o 
  13   2   1       23.14        4.20     23.24 o 
 -14   3   1       10.06       20.12     16.46 o 
 -13   3   1       47.24       -9.14     14.75 o 
 -12   3   1       21.99       11.05     20.20 o 
 -11   3   1      131.34      125.90      9.78 o 
 -10   3   1       27.22       38.08     14.51 o 
  -9   3   1      397.53      480.84     14.95 o 
  -8   3   1      151.38      171.11     26.28 o 
  -7   3   1      167.04      204.20      7.78 o 
  -6   3   1        3.59       14.27      5.47 o 
  -5   3   1       12.13       10.34      4.63 o 
  -4   3   1     1995.06     2298.15    105.54 o 
  -3   3   1      460.34      398.95      9.02 o 
  -2   3   1    11920.13    13449.27    696.22 o 
  -1   3   1     2155.60     2194.83     98.65 o 
   0   3   1    29206.81    31093.85   1185.96 o 
   1   3   1     7633.39     8533.68    266.98 o 
   2   3   1      306.47      405.19     30.85 o 
   3   3   1      458.99      622.12     28.31 o 
   4   3   1     1466.68     1775.52     33.22 o 
   5   3   1      105.76      127.25      6.12 o 
   6   3   1      847.58      882.99     17.89 o 
   7   3   1       13.35       16.39      7.76 o 
   8   3   1        7.03       20.85     11.46 o 
   9   3   1       28.72       27.73     18.37 o 
  10   3   1       40.16       54.71      9.38 o 
  11   3   1       47.62       49.78     17.58 o 
  12   3   1       12.91       -9.46     14.54 o 
  13   3   1        2.65        5.48     16.08 o 
 -13   4   1        9.34       16.66     15.48 o 
 -12   4   1       21.00       13.57     14.41 o 
 -11   4   1       12.16       16.19     10.33 o 
 -10   4   1      232.19      221.89     18.79 o 
  -9   4   1        1.36       -9.15      8.57 o 
  -8   4   1      248.78      222.89      9.04 o 
  -7   4   1       45.07       30.93      6.83 o 
  -6   4   1      854.91      758.96     16.55 o 
  -5   4   1      724.54      820.04     16.54 o 
  -4   4   1     4872.23     5322.71    131.21 o 
  -3   4   1      718.83      777.42     23.39 o 
  -2   4   1     4817.26     5265.23    208.82 o 
  -1   4   1     7529.22     7627.75     70.68 o 
   0   4   1     2081.29     2008.24    127.76 o 
   1   4   1      261.42      218.46     21.95 o 
   2   4   1      352.45      445.09     29.16 o 
   3   4   1      437.59      276.05      7.33 o 
   4   4   1      585.29      599.48     13.79 o 
   5   4   1      270.92      254.64     27.72 o 
   6   4   1      757.81      767.22     50.23 o 
   7   4   1       52.40       42.15     15.22 o 
   8   4   1      114.07       97.71      9.33 o 
   9   4   1       20.65       29.50     11.72 o 
  10   4   1        2.44       -8.36     14.62 o 
  11   4   1       18.61        7.06     17.92 o 
  12   4   1        8.00       30.72     15.37 o 
  13   4   1        0.63       20.94     16.35 o 
 -13   5   1       20.13        2.58     16.05 o 
 -12   5   1       39.34       30.79     17.24 o 
 -11   5   1      181.60      188.47     18.84 o 
 -10   5   1       15.17       30.04      9.31 o 
  -9   5   1      127.34      127.17     12.60 o 
  -8   5   1      419.22      436.00     18.23 o 
  -7   5   1      938.64      925.02     99.59 o 
  -6   5   1      847.44     1017.41     26.46 o 
  -5   5   1     1844.13     2163.57    121.24 o 
  -4   5   1     2489.27     2172.96     36.79 o 
  -3   5   1     5462.10     6109.39    156.94 o 
  -2   5   1      485.47      527.17     14.64 o 
  -1   5   1     5366.19     5419.71    163.03 o 
   0   5   1     5524.55     5760.29    134.74 o 
   1   5   1     1183.88      957.65     70.00 o 
   2   5   1      362.00      365.24     26.19 o 
   3   5   1     1407.50     1476.13     44.37 o 
   4   5   1     1808.59     2076.08     34.48 o 
   5   5   1      540.22      556.35     12.57 o 
   6   5   1       23.06       32.29      6.91 o 
   7   5   1      606.87      607.55     12.38 o 
   8   5   1      193.71      154.43      9.22 o 
   9   5   1      143.66      180.91     10.36 o 
  10   5   1       13.10       36.36     11.52 o 
  11   5   1       50.07       32.08     35.69 o 
  12   5   1       10.50       -4.65     16.14 o 
 -13   6   1        7.56        6.05     23.54 o 
 -12   6   1        1.33       -2.43     25.38 o 
 -11   6   1        1.03        4.89     14.17 o 
 -10   6   1      100.76      105.80      9.50 o 
  -9   6   1      157.95      126.31     14.47 o 
  -8   6   1        7.92       -1.79     13.72 o 
  -7   6   1      410.61      463.76     23.75 o 
  -6   6   1     1294.47     1207.48     27.05 o 
  -5   6   1     1309.80     1431.35     29.50 o 
  -4   6   1        5.82        7.44      5.11 o 
  -3   6   1     2933.19     3121.64     69.02 o 
  -2   6   1     4530.20     4170.44    100.81 o 
  -1   6   1     1184.95     1162.33     45.03 o 
   0   6   1       58.85       59.13      4.45 o 
   1   6   1     3506.43     3455.59    118.17 o 
   2   6   1     2579.96     2740.35     37.84 o 
   3   6   1      380.44      298.18     16.02 o 
   4   6   1      677.99      585.43     19.82 o 
   5   6   1      296.47      303.12      8.93 o 
   6   6   1      250.47      260.12     20.10 o 
   7   6   1      171.51      189.72     19.12 o 
   8   6   1      242.32      239.88     19.91 o 
   9   6   1       94.95       86.64      9.35 o 
  10   6   1        0.46       -1.00     42.02 o 
  11   6   1       19.78       -1.31     20.46 o 
  12   6   1       13.44      -11.33     18.87 o 
 -13   7   1        1.37      -33.11     23.19 o 
 -12   7   1        7.25      -23.03     16.93 o 
 -11   7   1        0.23       13.86     13.60 o 
 -10   7   1       12.22       14.42      8.53 o 
  -9   7   1       64.10       65.23     12.52 o 
  -8   7   1        9.95       13.98      7.90 o 
  -7   7   1      108.53      114.45      9.19 o 
  -6   7   1       26.60       48.17     12.26 o 
  -5   7   1      139.71      110.57      6.79 o 
  -4   7   1      182.57      174.45      6.79 o 
  -3   7   1      328.37      282.43      9.68 o 
  -2   7   1      919.19     1000.37     36.56 o 
  -1   7   1       50.16       80.51      6.49 o 
   0   7   1        1.65       -2.25      4.63 o 
   1   7   1       26.51       27.05      7.23 o 
   2   7   1      144.48      211.34     19.20 o 
   3   7   1      224.78      254.93     14.85 o 
   4   7   1       53.55       29.73     14.51 o 
   5   7   1      112.89      112.48      7.40 o 
   6   7   1       22.49       28.84      8.40 o 
   7   7   1       45.21       33.58      8.20 o 
   8   7   1       25.80       33.09      9.52 o 
   9   7   1        1.70       26.44      8.74 o 
  10   7   1        0.01       -2.16     13.70 o 
  11   7   1        0.97       13.69     16.87 o 
  12   7   1        0.00       -9.44     26.31 o 
 -12   8   1       76.79       54.88     24.67 o 
 -11   8   1       87.62       93.40     17.21 o 
 -10   8   1        7.19       -0.60     12.69 o 
  -9   8   1      499.14      454.26     10.93 o 
  -8   8   1        3.43       18.61      8.06 o 
  -7   8   1      247.58      225.82      9.15 o 
  -6   8   1      873.02      862.68     17.97 o 
  -5   8   1      576.64      554.91     14.48 o 
  -4   8   1        9.60       11.02      6.10 o 
  -3   8   1     1408.12     1330.19     40.87 o 
  -2   8   1      252.49      244.30     21.72 o 
  -1   8   1      684.74      673.22     14.53 o 
   0   8   1      741.59      746.12     18.93 o 
   1   8   1     3099.43     3253.17     77.94 o 
   2   8   1      905.32      831.07     36.28 o 
   3   8   1      594.52      673.79     26.83 o 
   4   8   1       10.79       17.61     12.59 o 
   5   8   1     1243.82     1280.58     26.65 o 
   6   8   1      174.96      188.61     30.11 o 
   7   8   1        2.51        2.46      8.05 o 
   8   8   1       25.08       22.92      8.57 o 
   9   8   1        1.88       -1.35     12.46 o 
  10   8   1        7.26       -6.98     14.00 o 
  11   8   1        0.02       -6.55     29.50 o 
 -12   9   1        1.10       -9.31     16.23 o 
 -11   9   1       16.39        6.05     14.39 o 
 -10   9   1       27.59       23.17     19.08 o 
  -9   9   1      111.28      117.94     19.49 o 
  -8   9   1      214.07      232.23     33.97 o 
  -7   9   1      501.16      513.56     15.87 o 
  -6   9   1       78.12       77.73      7.98 o 
  -5   9   1       33.84       36.85      7.26 o 
  -4   9   1     1445.31     1500.92     27.73 o 
  -3   9   1     3620.77     3720.45     78.18 o 
  -2   9   1       15.24       17.16     15.03 o 
  -1   9   1     2044.95     2025.19    104.30 o 
   0   9   1     1711.98     1752.82     30.37 o 
   1   9   1      152.56      153.42      9.60 o 
   2   9   1       11.96       10.65      6.71 o 
   3   9   1      129.53      119.25      7.31 o 
   4   9   1     1299.12     1289.61     25.86 o 
   5   9   1       29.38       40.77     11.13 o 
   6   9   1        4.35       12.63      7.89 o 
   7   9   1       67.86       75.82      8.66 o 
   8   9   1      205.24      209.13      9.60 o 
   9   9   1       65.58       36.86     13.62 o 
  10   9   1       81.39       80.90     21.97 o 
  11   9   1        1.63       -3.22     19.72 o 
 -11  10   1       15.80       28.79     34.07 o 
 -10  10   1        1.11       12.42     13.89 o 
  -9  10   1       57.90       52.80     19.46 o 
  -8  10   1      286.02      273.23     13.65 o 
  -7  10   1        2.12        4.77      8.14 o 
  -6  10   1        2.69        3.86     17.24 o 
  -5  10   1        0.40       -3.10      7.45 o 
  -4  10   1        9.84       17.91      7.29 o 
  -3  10   1        7.68       16.11      6.94 o 
  -2  10   1        1.73        1.20      6.60 o 
  -1  10   1       73.80       60.99      7.08 o 
   0  10   1      577.13      570.15     12.86 o 
   1  10   1      841.93      859.35     33.52 o 
   2  10   1       88.93       69.37     11.70 o 
   3  10   1        3.84        0.03      7.05 o 
   4  10   1       80.19       69.45      8.00 o 
   5  10   1       48.07       54.94      8.18 o 
   6  10   1        3.87        5.33      8.15 o 
   7  10   1       21.25        8.55      8.43 o 
   8  10   1       15.24       12.48     15.82 o 
   9  10   1       30.28       27.37     14.00 o 
  10  10   1       19.20       25.37     35.91 o 
 -11  11   1        0.27        0.18     15.98 o 
 -10  11   1        7.05       -0.94     14.66 o 
  -9  11   1       13.57        9.46     13.49 o 
  -8  11   1       96.33      107.41     13.12 o 
  -7  11   1      175.76      171.86      9.33 o 
  -6  11   1      164.02      153.22      8.96 o 
  -5  11   1        2.64        9.15      7.79 o 
  -4  11   1     1516.22     1569.99     49.37 o 
  -3  11   1      137.08      133.93     12.78 o 
  -2  11   1      150.45      144.50     29.32 o 
  -1  11   1      245.99      269.69      8.67 o 
   0  11   1      172.04      175.87     20.58 o 
   1  11   1      114.11      112.73     29.24 o 
   2  11   1        0.18        5.86      7.25 o 
   3  11   1      216.11      224.16      8.84 o 
   4  11   1       43.00       70.41     14.21 o 
   5  11   1      947.11      956.05     19.62 o 
   6  11   1      107.36      119.95      8.96 o 
   7  11   1      170.34      157.73     27.29 o 
   8  11   1       46.42       33.04     13.68 o 
   9  11   1       32.08       12.87     14.57 o 
  10  11   1        0.60       11.22     16.68 o 
 -10  12   1        8.62       -6.58     15.53 o 
  -9  12   1        5.08       17.07     14.37 o 
  -8  12   1       19.54       27.72     13.41 o 
  -7  12   1       10.41       29.39     21.22 o 
  -6  12   1      212.71      204.13      9.23 o 
  -5  12   1       98.66       85.93      8.59 o 
  -4  12   1       48.28       31.07      8.14 o 
  -3  12   1      431.01      441.79     25.39 o 
  -2  12   1       84.00       78.57      8.08 o 
  -1  12   1      164.31      149.95      8.48 o 
   0  12   1      140.02      143.45      8.45 o 
   1  12   1      726.88      793.34     19.52 o 
   2  12   1       72.42       85.69     12.75 o 
   3  12   1       73.61       90.83     14.70 o 
   4  12   1       32.55       30.69      8.23 o 
   5  12   1      451.75      464.64     10.43 o 
   6  12   1        4.01        9.40     20.92 o 
   7  12   1        0.18       -0.21     13.15 o 
   8  12   1        5.02       16.01     16.57 o 
   9  12   1        8.94      -17.53     15.25 o 
  -9  13   1       10.81      -13.71     15.12 o 
  -8  13   1       22.99       22.94     14.31 o 
  -7  13   1       41.37       44.90     13.39 o 
  -6  13   1       48.12       45.02     12.88 o 
  -5  13   1       23.80       13.87     11.82 o 
  -4  13   1      375.75      379.98     17.44 o 
  -3  13   1        0.53        1.63      7.95 o 
  -2  13   1        1.07        2.62     13.46 o 
  -1  13   1      204.34      212.20     14.02 o 
   0  13   1        2.13        8.54     14.99 o 
   1  13   1        7.13        5.95      7.95 o 
   2  13   1       12.68       14.55      7.99 o 
   3  13   1       42.21       57.28     12.15 o 
   4  13   1        2.22        7.05     11.64 o 
   5  13   1        1.52       -8.91     12.56 o 
   6  13   1        3.46       -1.15     17.17 o 
   7  13   1       26.26       -6.52     14.16 o 
   8  13   1       47.73       17.52     15.42 o 
  -8  14   1        6.31        4.36     15.16 o 
  -7  14   1       12.53       30.68     15.71 o 
  -6  14   1       10.97       15.98     13.39 o 
  -5  14   1        2.19       -9.60     17.92 o 
  -4  14   1        9.79       -6.51     12.25 o 
  -3  14   1      203.75      180.70     13.23 o 
  -2  14   1      260.97      271.54     13.52 o 
  -1  14   1       11.10       21.74     11.55 o 
   0  14   1        0.44       -7.00     11.25 o 
   1  14   1       53.87       45.14     12.02 o 
   2  14   1        1.41       -0.69     11.54 o 
   3  14   1      109.89       88.14     12.96 o 
   4  14   1      174.23      165.17     22.27 o 
   5  14   1        7.06       40.23     13.53 o 
   6  14   1        1.07      -19.32     22.49 o 
   7  14   1        0.46      -14.33     15.18 o 
  -7  15   1        1.67      -13.57     15.21 o 
  -6  15   1        3.38        3.53     14.52 o 
  -5  15   1        0.77       21.39     25.23 o 
  -4  15   1       38.19       10.89     17.39 o 
  -3  15   1        1.51       -0.52     23.17 o 
  -2  15   1        4.58        1.77     26.50 o 
  -1  15   1       34.22       40.75     12.77 o 
   0  15   1       32.95       38.76     20.73 o 
   1  15   1       20.53       14.04     12.79 o 
   2  15   1       10.59       11.32     16.16 o 
   3  15   1       97.28      103.91     14.07 o 
   4  15   1       10.11       28.79     20.24 o 
   5  15   1        4.52       12.00     22.75 o 
   6  15   1       16.31       -0.72     25.34 o 
  -5  16   1        0.31       21.13     16.76 o 
  -4  16   1        0.17        9.84     14.50 o 
  -3  16   1        2.15       14.53     36.96 o 
  -2  16   1      106.09      109.66     14.58 o 
  -1  16   1       12.17       12.08     13.70 o 
   0  16   1        5.06      -18.07     13.49 o 
   1  16   1        2.80        9.55     13.80 o 
   2  16   1       10.55       10.26     14.02 o 
   3  16   1      111.49      125.64     15.38 o 
   4  16   1       20.55       23.71     15.07 o 
  -2  17   1        7.57       12.42     15.07 o 
  -1  17   1        0.47       18.58     14.80 o 
   0  17   1        3.43        3.62     15.00 o 
   1  17   1        0.01       -2.90     14.99 o 
 -14   0   2       26.92       83.09     15.63 o 
 -13   0   2        6.74      -16.70     13.80 o 
 -12   0   2      109.51      157.70     17.13 o 
 -11   0   2      827.37      764.00     20.53 o 
 -10   0   2        3.97       19.50      8.26 o 
  -9   0   2      306.18      316.69     14.25 o 
  -8   0   2     2028.31     2331.31     78.17 o 
  -7   0   2      559.99      626.02     43.35 o 
  -6   0   2      342.38      379.21      8.51 o 
  -5   0   2     4842.64     3898.55     62.96 o 
  -4   0   2    16825.04    13526.28    281.73 o 
  -3   0   2       27.45       27.14      4.76 o 
  -2   0   2      703.67      665.23     14.03 o 
  -1   0   2      135.18       98.44      2.17 o 
   0   0   2       99.94      108.09      4.95 o 
   1   0   2    93103.46    86995.94    359.95 o 
   2   0   2    37600.54    33492.38    519.11 o 
   3   0   2      422.97      393.98     15.99 o 
   4   0   2     7312.60     6884.29     62.70 o 
   5   0   2     1783.52     1832.41     80.26 o 
   6   0   2      515.46      538.16      9.71 o 
   7   0   2      625.76      722.69     14.83 o 
   8   0   2      215.24      258.49      9.62 o 
   9   0   2       19.29       28.81      8.90 o 
  10   0   2       12.19       22.19      9.08 o 
  11   0   2       15.65        9.18     13.77 o 
  12   0   2        9.90        8.79     22.34 o 
 -14   1   2        2.17       13.98     14.90 o 
 -13   1   2        0.18      -14.33      9.55 o 
 -12   1   2      176.72      158.54     14.28 o 
 -11   1   2      263.17      285.12     10.46 o 
 -10   1   2      313.22      311.76      7.59 o 
  -9   1   2        6.42        0.06      5.37 o 
  -8   1   2        6.00        6.89      5.69 o 
  -7   1   2     1557.66     1605.20     25.59 o 
  -6   1   2      304.80      347.88      9.75 o 
  -5   1   2       46.90       40.55      3.42 o 
  -4   1   2      156.52      147.62      2.99 o 
  -3   1   2     1697.72     1651.18     19.40 o 
  -2   1   2     7387.32     7947.80    101.34 o 
  -1   1   2    10737.34    11545.06    249.95 o 
   0   1   2     1063.47      909.98     16.57 o 
   1   1   2    26617.24    29416.99    162.74 o 
   2   1   2    13562.32    12743.86     96.00 o 
   3   1   2     1164.11      941.45     14.50 o 
   4   1   2     2638.93     2947.05     42.35 o 
   5   1   2     1134.40     1160.87     18.55 o 
   6   1   2        6.44        3.85      4.94 o 
   7   1   2      122.72      120.23      8.11 o 
   8   1   2       66.46       85.04      6.49 o 
   9   1   2       35.56       50.84      9.12 o 
  10   1   2       98.45      105.09      9.80 o 
  11   1   2        2.55       11.39      9.89 o 
  12   1   2        0.32       -1.88     10.84 o 
 -14   2   2        1.08       18.03     18.14 o 
 -13   2   2        5.75        6.70     34.82 o 
 -12   2   2       50.15       83.44     18.89 o 
 -11   2   2        4.20        4.45      8.63 o 
 -10   2   2        8.27        4.60     17.66 o 
  -9   2   2       15.06       17.32      8.54 o 
  -8   2   2       40.60       19.34     10.07 o 
  -7   2   2        1.59        8.68      6.60 o 
  -6   2   2      341.99      372.39      8.44 o 
  -5   2   2       20.32       17.43      6.49 o 
  -4   2   2      462.04      485.46     31.13 o 
  -3   2   2       28.89       14.85      2.86 o 
  -2   2   2      379.08      424.53     47.78 o 
  -1   2   2      563.41      382.10     36.70 o 
   0   2   2    17371.68    18652.65   1089.33 o 
   1   2   2     4883.40     5039.90     44.50 o 
   2   2   2      470.17      496.56     11.66 o 
   3   2   2       95.30      113.99     20.77 o 
   4   2   2      678.49      773.18     15.83 o 
   5   2   2      546.89      563.06     20.61 o 
   6   2   2       83.16      114.87     10.50 o 
   7   2   2       12.33       15.54     15.82 o 
   8   2   2       25.15       26.53      8.81 o 
   9   2   2       16.81       24.81      8.95 o 
  10   2   2       18.35       28.33      8.93 o 
  11   2   2        8.25       -1.42     13.90 o 
  12   2   2       32.23       60.69     15.75 o 
 -14   3   2        1.81       -0.75     15.65 o 
 -13   3   2       36.79       14.59     17.32 o 
 -12   3   2       22.31       13.84     23.50 o 
 -11   3   2        1.88       14.66      9.26 o 
 -10   3   2      466.11      457.77     13.41 o 
  -9   3   2      153.98      129.24     21.60 o 
  -8   3   2       15.11       14.46      7.26 o 
  -7   3   2       91.27       64.36      8.06 o 
  -6   3   2     9749.20    10365.35    438.13 o 
  -5   3   2      434.72      479.55     19.10 o 
  -4   3   2     1296.06     1560.57     92.05 o 
  -3   3   2     9210.03     9534.36    496.72 o 
  -2   3   2    24270.98    25945.60   1326.65 o 
  -1   3   2    15758.84    15722.22    586.82 o 
   0   3   2     7171.78     7590.43    284.60 o 
   1   3   2    16300.79    18049.48    434.75 o 
   2   3   2     6184.48     6641.27     54.85 o 
   3   3   2     1047.26     1142.91     27.65 o 
   4   3   2     1508.22     1694.87     69.77 o 
   5   3   2      587.11      564.61     13.18 o 
   6   3   2     2077.84     1989.23     56.46 o 
   7   3   2        0.79       -5.59      9.33 o 
   8   3   2        0.63       -4.79     10.88 o 
   9   3   2      188.34      165.79     10.56 o 
  10   3   2       37.84       36.61      9.08 o 
  11   3   2       30.39       65.03     14.86 o 
  12   3   2       11.48       41.18     15.80 o 
 -14   4   2        1.19        8.34     15.95 o 
 -13   4   2       11.99       40.24     16.19 o 
 -12   4   2       14.48        9.92     13.96 o 
 -11   4   2        0.80        5.88     14.92 o 
 -10   4   2        3.25        1.94      9.90 o 
  -9   4   2        4.87        5.21     16.87 o 
  -8   4   2      979.03      937.68     68.16 o 
  -7   4   2      701.16      715.03     76.05 o 
  -6   4   2      698.06      636.81     23.88 o 
  -5   4   2      355.53      263.72     15.42 o 
  -4   4   2    12383.34    13398.29    748.74 o 
  -3   4   2       14.42       26.82      9.11 o 
  -2   4   2     5799.62     5728.65    286.25 o 
  -1   4   2     6927.22     6468.04    492.31 o 
   0   4   2     3127.29     3236.54     44.30 o 
   1   4   2      323.42      302.68     52.91 o 
   2   4   2     2581.69     2875.27    111.58 o 
   3   4   2      105.09       94.95      5.40 o 
   4   4   2     1443.94     1572.24     31.41 o 
   5   4   2      736.03      768.63     36.49 o 
   6   4   2        7.34       11.52      7.08 o 
   7   4   2      333.90      314.83     21.23 o 
   8   4   2      134.64      156.70     11.06 o 
   9   4   2        0.28       -4.84     25.08 o 
  10   4   2        8.19       33.54     14.20 o 
  11   4   2        1.36        2.30     14.99 o 
  12   4   2        2.48       -6.27     15.86 o 
 -14   5   2        5.07        5.85     27.81 o 
 -13   5   2        1.95        5.10     29.99 o 
 -12   5   2        2.42        7.65     30.96 o 
 -11   5   2      212.32      214.14     14.32 o 
 -10   5   2       31.29       42.28     12.22 o 
  -9   5   2       35.88       11.55     11.62 o 
  -8   5   2      378.56      370.52     16.50 o 
  -7   5   2      508.64      566.32     41.27 o 
  -6   5   2      116.46      190.26     20.40 o 
  -5   5   2     3356.26     3865.85    227.46 o 
  -4   5   2      136.22      122.61     10.80 o 
  -3   5   2      739.17      755.97     51.65 o 
  -2   5   2      667.90      724.44     79.52 o 
  -1   5   2       57.92       54.68      3.95 o 
   0   5   2     1002.13     1076.74    108.31 o 
   1   5   2      299.60      327.18     30.35 o 
   2   5   2      259.68      335.59     33.65 o 
   3   5   2       80.98      109.46      5.56 o 
   4   5   2        5.43       -8.38      5.59 o 
   5   5   2       90.97      120.20      7.11 o 
   6   5   2       27.08       16.29      7.20 o 
   7   5   2        9.31      -13.21     14.51 o 
   8   5   2      319.61      289.80     13.91 o 
   9   5   2       29.91       27.66     10.34 o 
  10   5   2        2.82      -34.27     25.90 o 
  11   5   2       14.87       19.55     16.24 o 
  12   5   2        3.12        0.27     18.67 o 
 -13   6   2        5.82       25.05     21.97 o 
 -12   6   2       45.79       31.22     17.35 o 
 -11   6   2       12.34       14.70     21.74 o 
 -10   6   2      105.38      104.42     11.66 o 
  -9   6   2       17.70       13.94      7.93 o 
  -8   6   2      216.34      171.43     17.10 o 
  -7   6   2      153.75      135.33     14.21 o 
  -6   6   2      189.36      226.46     23.44 o 
  -5   6   2     1208.56     1178.14     42.92 o 
  -4   6   2      808.98      717.97     60.62 o 
  -3   6   2     3190.22     3658.00    207.44 o 
  -2   6   2     1447.18     1451.08     85.58 o 
  -1   6   2     1479.15     1405.73    106.38 o 
   0   6   2     4545.91     4642.76    151.28 o 
   1   6   2       41.92       28.75      4.66 o 
   2   6   2      268.07      263.03     26.89 o 
   3   6   2      937.39      958.42     57.40 o 
   4   6   2      550.12      522.38     19.10 o 
   5   6   2       68.56       71.12     11.88 o 
   6   6   2       76.90       50.81      7.66 o 
   7   6   2        3.62        9.85      7.91 o 
   8   6   2      285.79      268.10     34.24 o 
   9   6   2        0.11       -3.76      8.85 o 
  10   6   2        2.59       13.67     25.49 o 
  11   6   2        0.20       10.07     37.15 o 
  12   6   2        3.76        8.90     17.94 o 
 -13   7   2        3.05       36.14     21.02 o 
 -12   7   2        3.54        2.12     15.00 o 
 -11   7   2       44.85       51.66     13.42 o 
 -10   7   2      594.94      536.74     56.16 o 
  -9   7   2       28.10       21.81      8.22 o 
  -8   7   2      700.57      692.87     44.09 o 
  -7   7   2      400.09      414.91     32.41 o 
  -6   7   2     1319.53     1363.53     85.45 o 
  -5   7   2      501.73      556.60     38.24 o 
  -4   7   2     3175.75     3324.47    222.30 o 
  -3   7   2     1861.15     1718.43     30.99 o 
  -2   7   2      473.76      415.47     16.06 o 
  -1   7   2      230.24      189.40     12.71 o 
   0   7   2       67.37      100.30     13.65 o 
   1   7   2     2738.08     2966.42     38.85 o 
   2   7   2     2674.30     2677.11     37.05 o 
   3   7   2        5.83       17.23      6.41 o 
   4   7   2        0.94       -4.80      6.35 o 
   5   7   2      613.41      632.21     37.38 o 
   6   7   2      334.59      341.97      9.57 o 
   7   7   2       50.26       60.40      8.85 o 
   8   7   2       39.99       44.36     16.53 o 
   9   7   2        1.60        5.57     15.33 o 
  10   7   2       17.30       13.85     14.71 o 
  11   7   2       11.33        1.65     20.09 o 
 -13   8   2        0.99      -22.81     18.08 o 
 -12   8   2       17.36        6.66     15.33 o 
 -11   8   2       25.13       15.59     13.72 o 
 -10   8   2        0.19       -5.36     11.79 o 
  -9   8   2       58.34       76.66     11.13 o 
  -8   8   2      365.41      387.38     27.98 o 
  -7   8   2       12.97       14.00     12.44 o 
  -6   8   2      668.33      630.93     13.24 o 
  -5   8   2       51.29       51.11      6.71 o 
  -4   8   2      201.88      185.00      9.49 o 
  -3   8   2       59.35       61.61      6.12 o 
  -2   8   2      284.22      273.46     38.22 o 
  -1   8   2       15.91       14.94      5.39 o 
   0   8   2     1557.81     1678.18    123.82 o 
   1   8   2       13.96       29.94      5.74 o 
   2   8   2        4.51       13.08      7.08 o 
   3   8   2     1010.19     1095.12     25.71 o 
   4   8   2      196.10      206.76     13.01 o 
   5   8   2       33.54       13.98     12.30 o 
   6   8   2        0.45       -0.35      7.69 o 
   7   8   2        2.07       -7.85      8.03 o 
   8   8   2       18.86       27.66     10.95 o 
   9   8   2        1.06      -15.35     12.86 o 
  10   8   2        2.36       19.53     22.83 o 
  11   8   2        0.33      -10.68     17.47 o 
 -12   9   2        1.28       -4.61     21.82 o 
 -11   9   2        0.08       22.91     13.91 o 
 -10   9   2       28.29       40.67     21.97 o 
  -9   9   2        9.70       -7.43      8.21 o 
  -8   9   2        4.92       18.82     11.40 o 
  -7   9   2       38.25       36.95      7.85 o 
  -6   9   2       47.12       51.44      7.55 o 
  -5   9   2      149.74      179.59      8.01 o 
  -4   9   2       49.00       66.21     12.26 o 
  -3   9   2      148.24      160.22     11.77 o 
  -2   9   2       45.08       57.48      6.30 o 
  -1   9   2       45.40       54.41     12.78 o 
   0   9   2       53.60       67.74      6.35 o 
   1   9   2      264.48      263.54     26.21 o 
   2   9   2       45.30       55.61      6.60 o 
   3   9   2       45.79       42.43     10.68 o 
   4   9   2       67.89       65.00      7.55 o 
   5   9   2        6.80       12.07      7.57 o 
   6   9   2       68.60       48.78     10.27 o 
   7   9   2       32.05       44.87     17.51 o 
   8   9   2       32.94       22.39     12.36 o 
   9   9   2       61.27       54.79     14.02 o 
  10   9   2       11.39       21.43     24.21 o 
 -12  10   2       26.34       43.69     16.24 o 
 -11  10   2       13.28       15.07     14.58 o 
 -10  10   2       21.76       23.07     13.41 o 
  -9  10   2      115.03      137.17     19.08 o 
  -8  10   2       43.01       26.97      8.27 o 
  -7  10   2      355.41      351.80     10.00 o 
  -6  10   2      440.06      467.41     12.04 o 
  -5  10   2      442.22      467.57     10.66 o 
  -4  10   2      140.01      126.40      7.85 o 
  -3  10   2     1049.53     1075.91     24.06 o 
  -2  10   2     1290.47     1364.01     65.07 o 
  -1  10   2      254.21      252.49      8.07 o 
   0  10   2      880.58      890.83     34.88 o 
   1  10   2        8.18        6.51      7.08 o 
   2  10   2       13.04       27.06      6.90 o 
   3  10   2      434.42      429.26      9.60 o 
   4  10   2       68.79       87.64      7.97 o 
   5  10   2      254.19      250.83     11.92 o 
   6  10   2      259.35      228.51     20.92 o 
   7  10   2       26.26       42.19     17.58 o 
   8  10   2        3.69       20.48     12.78 o 
   9  10   2        2.97       15.05     13.99 o 
  10  10   2       27.60       14.16     15.66 o 
 -11  11   2       28.90       17.62     15.43 o 
 -10  11   2        3.99       18.31     17.28 o 
  -9  11   2        1.10       -4.72     12.78 o 
  -8  11   2       47.95       25.00     20.73 o 
  -7  11   2      302.68      297.83     18.19 o 
  -6  11   2       36.01       41.20      8.03 o 
  -5  11   2      125.90      131.11      8.37 o 
  -4  11   2       46.48       47.95      7.73 o 
  -3  11   2      600.06      588.89     18.65 o 
  -2  11   2      524.75      528.98     39.62 o 
  -1  11   2        2.08        8.58      7.00 o 
   0  11   2       39.68       40.10      7.23 o 
   1  11   2      400.60      414.39      9.44 o 
   2  11   2      110.39      126.60     14.28 o 
   3  11   2       39.26       47.51      7.71 o 
   4  11   2      166.32      169.09      8.82 o 
   5  11   2      369.00      377.20     12.49 o 
   6  11   2       61.99       72.38     12.23 o 
   7  11   2       24.24       28.28     12.65 o 
   8  11   2        5.71       -5.35     22.34 o 
   9  11   2       11.02       25.06     24.85 o 
 -10  12   2        1.45      -14.69     14.84 o 
  -9  12   2        4.20       11.55     19.64 o 
  -8  12   2        4.95        7.28     12.53 o 
  -7  12   2        6.40        1.03     19.04 o 
  -6  12   2       25.46       20.97      7.92 o 
  -5  12   2        6.58        1.75      7.91 o 
  -4  12   2      235.55      223.17      9.12 o 
  -3  12   2      688.92      639.05     14.31 o 
  -2  12   2       47.18       50.20      7.70 o 
  -1  12   2        9.84       17.20      7.29 o 
   0  12   2        2.84        7.18     15.67 o 
   1  12   2        1.41        1.39     20.95 o 
   2  12   2        9.07        7.18      7.80 o 
   3  12   2        0.60        8.48      7.65 o 
   4  12   2       23.97       44.56     16.53 o 
   5  12   2      135.70      122.82     12.60 o 
   6  12   2        6.47        0.15     16.83 o 
   7  12   2       26.48       13.86     13.53 o 
   8  12   2       12.33        1.27     14.48 o 
  -9  13   2        0.13       18.74     21.37 o 
  -8  13   2        8.36       -2.54     13.58 o 
  -7  13   2        2.69       15.47     17.21 o 
  -6  13   2        4.13       17.51     14.39 o 
  -5  13   2       99.03      109.37     12.22 o 
  -4  13   2      134.13      131.84      8.61 o 
  -3  13   2       27.56       23.16      7.89 o 
  -2  13   2      392.32      364.59     14.51 o 
  -1  13   2       36.11       28.18      7.81 o 
   0  13   2        0.54       -1.34      7.54 o 
   1  13   2       32.11       36.60      7.89 o 
   2  13   2       69.10       72.23     12.71 o 
   3  13   2       27.14       17.90     11.15 o 
   4  13   2        0.39        6.20     11.66 o 
   5  13   2        9.68        6.16     12.40 o 
   6  13   2        6.67       -7.88     13.13 o 
   7  13   2       30.93       -1.20     14.39 o 
   8  13   2       10.05       40.54     15.42 o 
  -8  14   2        3.25      -21.22     14.15 o 
  -7  14   2       18.55       18.78     13.68 o 
  -6  14   2        0.07       -4.44     12.81 o 
  -5  14   2       13.08       23.73     30.59 o 
  -4  14   2      407.76      388.66     14.85 o 
  -3  14   2        9.13       44.60     11.63 o 
  -2  14   2       87.03       76.83     14.36 o 
  -1  14   2        6.62      -18.35     18.07 o 
   0  14   2      102.21      112.80     11.93 o 
   1  14   2        0.61        6.84     11.30 o 
   2  14   2       22.11       20.96     11.79 o 
   3  14   2       22.62       26.77     20.95 o 
   4  14   2       48.75       69.32     20.80 o 
   5  14   2       34.45       64.61     13.67 o 
   6  14   2       14.71       23.61     16.79 o 
   7  14   2       35.11       13.70     16.64 o 
  -7  15   2       15.11       -5.56     34.26 o 
  -6  15   2        4.40       12.86     13.93 o 
  -5  15   2       11.02       -9.90     13.39 o 
  -4  15   2        0.09        1.98     12.78 o 
  -3  15   2        8.07        9.68     12.52 o 
  -2  15   2       67.87       60.25     37.64 o 
  -1  15   2        0.10        7.04     12.23 o 
   0  15   2        5.44        3.43     12.34 o 
   1  15   2       35.78       46.61     12.73 o 
   2  15   2       20.92       30.29     12.95 o 
   3  15   2       14.09       14.55     13.21 o 
   4  15   2        7.00        8.34     13.84 o 
   5  15   2       98.29       96.63     15.63 o 
  -5  16   2        7.59       20.88     16.08 o 
  -4  16   2       12.49       19.67     14.11 o 
  -3  16   2       17.35       46.99     30.89 o 
  -2  16   2        3.73       15.03     13.38 o 
  -1  16   2        0.29      -12.86     15.14 o 
   0  16   2       22.93       27.90     13.53 o 
   1  16   2        9.84       -1.06     13.46 o 
   2  16   2        0.31        0.42     33.92 o 
   3  16   2       19.40       29.94     14.54 o 
   4  16   2       14.52       -5.37     19.60 o 
  -2  17   2       46.01       25.99     15.02 o 
  -1  17   2       11.42       -7.36     14.53 o 
   0  17   2        0.23       10.92     14.74 o 
 -14   1   3        2.01       -1.78     10.40 o 
 -13   1   3      205.21      213.29     12.25 o 
 -12   1   3       24.41       19.00      6.12 o 
 -11   1   3      133.46      102.12     10.63 o 
 -10   1   3      281.50      251.59     16.95 o 
  -9   1   3     1217.20     1189.05     19.28 o 
  -8   1   3     1555.76     1447.72     22.62 o 
  -7   1   3       90.74      100.19      9.86 o 
  -6   1   3      537.20      533.16      8.06 o 
  -5   1   3     3882.13     3644.64     56.27 o 
  -4   1   3     7872.36     7870.83    103.48 o 
  -3   1   3       35.78       50.37      3.13 o 
  -2   1   3       54.09       46.67      6.91 o 
  -1   1   3     3798.76     3611.74    302.31 o 
   0   1   3     1818.44     1894.30     37.49 o 
   1   1   3     3714.89     3443.29     57.24 o 
   2   1   3     2354.58     2056.94     26.15 o 
   3   1   3     2185.59     2269.51     30.73 o 
   4   1   3       22.57       43.11      7.78 o 
   5   1   3      212.92      236.16     10.18 o 
   6   1   3      235.36      209.89     10.26 o 
   7   1   3      186.33      162.78      9.67 o 
   8   1   3       32.41       42.24      7.61 o 
   9   1   3        8.55        8.20      5.96 o 
  10   1   3       27.10       21.27      9.10 o 
  11   1   3        5.90       -1.27     15.67 o 
  12   1   3        0.07      -12.19     10.92 o 
 -14   2   3       66.03       69.35     20.39 o 
 -13   2   3        1.97       11.04     26.09 o 
 -12   2   3       99.91       72.40      9.22 o 
 -11   2   3      859.62      899.75     17.06 o 
 -10   2   3     1109.28     1093.80     59.90 o 
  -9   2   3      499.84      553.04     17.07 o 
  -8   2   3      454.63      416.97     12.16 o 
  -7   2   3     3642.96     3462.87     61.49 o 
  -6   2   3    16600.90    17765.52    459.22 o 
  -5   2   3     1169.13     1269.64     28.44 o 
  -4   2   3      145.28      103.78      7.69 o 
  -3   2   3     6409.02     6854.01    468.64 o 
  -2   2   3    12855.21    13123.29    972.67 o 
  -1   2   3     2743.89     2196.94     39.34 o 
   0   2   3     1641.36     1788.40     29.59 o 
   1   2   3    10127.97    10865.28     67.41 o 
   2   2   3     3531.85     3552.61     81.60 o 
   3   2   3      971.02      922.59     61.00 o 
   4   2   3      619.21      460.90     36.19 o 
   5   2   3      530.17      500.09     29.87 o 
   6   2   3      200.12      235.12     65.62 o 
   7   2   3       21.25        3.09     12.63 o 
   8   2   3        0.91       -7.99      8.29 o 
   9   2   3        1.23       -9.51      8.49 o 
  10   2   3       19.89       33.73     13.16 o 
  11   2   3        2.08       12.27     26.01 o 
  12   2   3        7.32        2.45     15.80 o 
 -14   3   3        3.16       20.59     15.50 o 
 -13   3   3       34.31       12.14     25.00 o 
 -12   3   3      100.11       73.48     20.84 o 
 -11   3   3      182.94      145.17     24.26 o 
 -10   3   3        2.53       13.16     11.58 o 
  -9   3   3      374.98      359.97     10.80 o 
  -8   3   3      562.54      558.26     12.38 o 
  -7   3   3      107.31      136.04     15.15 o 
  -6   3   3       79.04       82.00      5.79 o 
  -5   3   3     1811.17     2180.10     73.16 o 
  -4   3   3     1369.29     1247.60     49.77 o 
  -3   3   3      169.21      187.58     12.60 o 
  -2   3   3     1267.34     1159.40     25.60 o 
  -1   3   3      567.26      633.45     63.45 o 
   0   3   3      442.61      521.39     12.81 o 
   1   3   3     2324.54     2355.19     34.58 o 
   2   3   3     2788.11     2875.99     61.87 o 
   3   3   3       12.91       37.77      5.16 o 
   4   3   3        2.37        6.94      5.66 o 
   5   3   3      341.29      347.34     75.92 o 
   6   3   3       54.44       82.54      8.43 o 
   7   3   3      106.61       95.60     11.71 o 
   8   3   3       20.65       23.87     23.09 o 
   9   3   3       34.17       33.59     13.57 o 
  10   3   3        0.35       28.10     13.26 o 
  11   3   3        1.59       -5.48     14.23 o 
  12   3   3        4.04       10.59     15.71 o 
 -14   4   3       21.24        9.75     15.79 o 
 -13   4   3       24.24       48.14     14.79 o 
 -12   4   3       48.95       63.65     19.34 o 
 -11   4   3      115.35      136.68     12.89 o 
 -10   4   3      504.48      431.63     13.47 o 
  -9   4   3       15.59       15.45     11.96 o 
  -8   4   3      514.67      529.80     45.89 o 
  -7   4   3      292.39      258.09     14.07 o 
  -6   4   3      347.00      350.74     28.25 o 
  -5   4   3     1520.41     1498.93     86.40 o 
  -4   4   3       20.89       20.75      6.71 o 
  -3   4   3     8725.01     9138.48    439.06 o 
  -2   4   3      378.84      259.41     34.64 o 
  -1   4   3     1916.94     1742.90    207.35 o 
   0   4   3       80.92       44.73     16.20 o 
   1   4   3     4604.60     4924.29    110.48 o 
   2   4   3      498.01      622.73     26.50 o 
   3   4   3      598.04      684.38     32.51 o 
   4   4   3       65.73       89.42      7.54 o 
   6   4   3       49.38       52.71     13.87 o 
   7   4   3        9.88       12.29      8.40 o 
   8   4   3       13.88       -8.23     10.92 o 
   9   4   3       21.80       20.19     10.59 o 
  10   4   3        5.94       -7.21     13.84 o 
  11   4   3        1.37       11.95     14.92 o 
 -14   5   3        3.01        3.72     16.31 o 
 -13   5   3        7.78       -1.61     16.62 o 
 -12   5   3       54.88       47.47     18.35 o 
 -11   5   3      140.11      115.10     10.09 o 
 -10   5   3        7.54        7.37      8.37 o 
  -9   5   3     1537.23     1527.63     26.78 o 
  -8   5   3     1154.59     1246.91     75.43 o 
  -7   5   3      169.95      144.40     15.19 o 
  -6   5   3      559.53      528.11     20.60 o 
  -5   5   3     4759.27     4675.18    141.37 o 
  -4   5   3     7064.83     7700.21    383.89 o 
  -3   5   3     1270.30     1269.30     91.22 o 
  -2   5   3       36.12       49.37     14.43 o 
  -1   5   3     1177.37     1081.77     36.41 o 
   0   5   3     8094.86     7742.14     60.12 o 
   1   5   3     1357.74     1578.82     80.17 o 
   2   5   3       25.68       33.02      7.27 o 
   3   5   3     1408.13     1535.48     30.60 o 
   4   5   3     1219.79     1315.45     67.79 o 
   5   5   3      116.04      139.13     31.68 o 
   6   5   3      206.18      163.18      8.44 o 
   7   5   3      125.92      127.07     36.59 o 
   8   5   3        6.56       -7.53      8.90 o 
   9   5   3       21.33       21.54     16.35 o 
  10   5   3       10.32       34.12     23.80 o 
  11   5   3        7.47      -13.67     15.56 o 
 -14   6   3        0.41       18.28     18.19 o 
 -13   6   3        1.72      -14.34     41.98 o 
 -12   6   3        2.49        8.76     14.61 o 
 -11   6   3      138.81      146.75     14.55 o 
 -10   6   3        7.07       27.96     12.59 o 
  -9   6   3      205.70      206.83      9.20 o 
  -8   6   3      170.91      159.20     16.91 o 
  -7   6   3      614.98      591.78     54.38 o 
  -6   6   3     1475.66     1606.19     91.14 o 
  -5   6   3      842.88      758.82     79.99 o 
  -4   6   3     3019.67     3429.66    174.19 o 
  -3   6   3     1317.98     1441.00     90.94 o 
  -2   6   3     8521.86     8053.61    564.39 o 
  -1   6   3     1021.79     1150.37    134.14 o 
   0   6   3       57.08       49.93      7.61 o 
   1   6   3      508.79      536.41     71.76 o 
   2   6   3     2327.74     2379.44    120.66 o 
   3   6   3      534.79      598.60     24.65 o 
   4   6   3       93.16      107.26     16.20 o 
   5   6   3      141.91      215.09      8.35 o 
   6   6   3       22.68       36.02      7.74 o 
   7   6   3      210.34      215.67     19.24 o 
   8   6   3       39.37       61.20      9.90 o 
   9   6   3      180.36      206.75     15.90 o 
  10   6   3        8.24       14.31     19.37 o 
  11   6   3        0.01       19.38     18.57 o 
 -13   7   3        2.11        1.36     17.81 o 
 -12   7   3       11.34       13.40     14.10 o 
 -11   7   3       51.98       24.77     18.52 o 
 -10   7   3        0.83       -2.70     18.37 o 
  -9   7   3       10.73       -9.75     10.72 o 
  -8   7   3      116.95      103.55      8.17 o 
  -7   7   3      102.67      119.99     14.96 o 
  -6   7   3       73.68       69.51      9.97 o 
  -5   7   3      321.90      413.85      8.98 o 
  -4   7   3      204.66      169.49     21.56 o 
  -3   7   3      214.93      208.05     15.71 o 
  -2   7   3      444.83      398.63     39.92 o 
  -1   7   3      114.41      157.16     14.36 o 
   0   7   3      870.90      841.36     40.41 o 
   1   7   3      502.78      436.10      9.73 o 
   2   7   3      199.16      221.29      7.36 o 
   3   7   3      357.41      298.50     24.94 o 
   4   7   3        8.03        6.03      8.96 o 
   5   7   3       70.38       59.56     25.38 o 
   6   7   3      103.21       87.43     33.22 o 
   7   7   3       19.08      -12.26      8.18 o 
   8   7   3        3.23      -10.59      8.13 o 
   9   7   3       23.78        7.48     13.79 o 
  10   7   3        6.46       -3.59     16.20 o 
  11   7   3        1.32       -7.24     23.70 o 
 -13   8   3        1.22       15.39     16.29 o 
 -12   8   3       10.27      -12.45     14.17 o 
 -11   8   3        3.75        1.73     18.97 o 
 -10   8   3      174.01      149.32     15.07 o 
  -9   8   3       86.35       77.31     17.06 o 
  -8   8   3      226.22      218.08     21.75 o 
  -7   8   3      281.07      283.89     15.90 o 
  -6   8   3      210.55      169.72      7.97 o 
  -5   8   3     1579.83     1543.19    151.47 o 
  -4   8   3       95.08       98.89     13.35 o 
  -3   8   3     2400.36     2507.77    148.00 o 
  -2   8   3     2383.35     2374.51    175.25 o 
  -1   8   3      343.73      265.38     51.05 o 
   0   8   3       28.01       15.13     17.32 o 
   1   8   3      850.42      841.46     42.88 o 
   2   8   3      799.96      977.19     77.60 o 
   3   8   3       15.66       29.47     13.49 o 
   4   8   3      187.75      217.31      8.35 o 
   5   8   3       87.39       86.91      8.12 o 
   6   8   3      311.45      335.74     12.75 o 
   7   8   3       36.31       50.39      8.50 o 
   8   8   3       11.64       15.74     12.33 o 
   9   8   3       66.04       29.61     18.59 o 
  10   8   3        1.17       26.63     15.84 o 
 -12   9   3       14.28       -8.55     14.66 o 
 -11   9   3       18.97       25.39     15.48 o 
 -10   9   3        0.21       13.44     12.32 o 
  -9   9   3      347.80      352.86     10.08 o 
  -8   9   3       61.17       69.34      8.23 o 
  -7   9   3      669.43      677.12     15.51 o 
  -6   9   3       94.37       95.04      7.81 o 
  -5   9   3     1435.93     1418.62     52.42 o 
  -4   9   3      398.39      360.38     13.73 o 
  -3   9   3      279.47      254.15      7.84 o 
  -2   9   3        5.43       14.86      6.16 o 
  -1   9   3      714.91      723.54     40.13 o 
   0   9   3      922.38      888.95     23.36 o 
   1   9   3      543.17      513.87     11.02 o 
   2   9   3      162.31      135.35     23.92 o 
   3   9   3      155.99      167.01     33.44 o 
   4   9   3      127.26      129.98     34.23 o 
   5   9   3      157.20      155.57     40.87 o 
   6   9   3      160.37      171.34     59.28 o 
   7   9   3        0.67        9.75     11.66 o 
   8   9   3        1.50        0.60     12.78 o 
   9   9   3        0.14        7.69     14.18 o 
  10   9   3        8.68        8.95     43.11 o 
 -12  10   3        6.60       -3.03     15.37 o 
 -11  10   3        4.28        6.84     20.77 o 
 -10  10   3       56.93       66.26     13.23 o 
  -9  10   3        1.74       21.70     20.77 o 
  -8  10   3      127.77      118.98     24.33 o 
  -7  10   3      564.66      563.97     33.46 o 
  -6  10   3       36.31       30.88      9.22 o 
  -5  10   3       28.07       25.26     13.94 o 
  -4  10   3       16.12       19.01      6.93 o 
  -3  10   3      172.09      163.19      7.86 o 
  -2  10   3      159.08      140.29     19.08 o 
  -1  10   3        9.80        9.08      6.66 o 
   0  10   3       77.79       65.68     16.20 o 
   1  10   3       15.02       27.20      6.91 o 
   2  10   3      215.03      244.72     11.10 o 
   3  10   3        9.03       -1.46      7.38 o 
   4  10   3        3.31        6.59      7.55 o 
   5  10   3       10.55       13.45      7.98 o 
   6  10   3        5.22       -7.59      7.88 o 
   7  10   3        0.65       -1.70     12.29 o 
   8  10   3        5.25      -15.23     19.04 o 
   9  10   3        0.16       -7.48     30.66 o 
 -11  11   3        1.06       12.38     15.48 o 
 -10  11   3        0.35       -1.21     15.74 o 
  -9  11   3        2.69        9.63     12.58 o 
  -8  11   3       28.50        6.08     15.59 o 
  -7  11   3        1.75       -0.87      7.86 o 
  -6  11   3      248.19      211.28      9.14 o 
  -5  11   3      110.41      102.79      8.29 o 
  -4  11   3      133.22      120.17     18.11 o 
  -3  11   3      876.32      914.98     44.07 o 
  -2  11   3      515.96      480.39     11.40 o 
  -1  11   3       11.15       13.19      7.14 o 
   0  11   3      215.76      174.82     34.76 o 
   1  11   3        0.67       -1.83     14.02 o 
   2  11   3        0.34       -8.51      7.76 o 
   3  11   3       14.42        8.99      7.59 o 
   4  11   3       26.01       24.48      7.91 o 
   5  11   3       17.34       -2.67      9.07 o 
   6  11   3      191.78      159.83     38.13 o 
   7  11   3       61.73       25.91     13.62 o 
   8  11   3        0.04      -16.49     18.59 o 
   9  11   3       15.72       13.31     15.59 o 
 -10  12   3       31.51       49.55     40.67 o 
  -9  12   3        0.28       -2.13     13.31 o 
  -8  12   3        1.98       -4.06     15.37 o 
  -7  12   3        7.69       21.50     12.11 o 
  -6  12   3      105.92      105.85     19.98 o 
  -5  12   3      397.46      392.45     28.50 o 
  -4  12   3       16.23       19.51      7.73 o 
  -3  12   3      349.82      368.15     30.79 o 
  -2  12   3      508.90      485.02     29.90 o 
  -1  12   3       27.57       30.93      7.56 o 
   0  12   3       36.81       30.18      7.64 o 
   1  12   3      179.43      182.44     27.86 o 
   2  12   3      105.32      106.92     13.38 o 
   3  12   3       13.35       16.27     21.74 o 
   4  12   3       15.86      -14.10     11.14 o 
   5  12   3        0.97       -7.50     21.07 o 
   6  12   3      106.09      126.79     22.01 o 
   7  12   3        7.59      -18.36     13.84 o 
   8  12   3        2.15       -7.55     15.03 o 
  -9  13   3       35.67       22.26     15.56 o 
  -8  13   3        4.40      -14.95     13.19 o 
  -7  13   3       35.68       41.41     12.75 o 
  -6  13   3       67.32       55.12     12.43 o 
  -5  13   3       62.42       49.88     11.73 o 
  -4  13   3        5.98        1.45      7.59 o 
  -3  13   3      453.40      404.54     27.68 o 
  -2  13   3      352.71      338.70     30.56 o 
  -1  13   3        1.11        7.61      7.66 o 
   0  13   3       40.44       18.75     10.31 o 
   1  13   3       13.60        5.81      7.75 o 
   2  13   3        0.43       -2.57     14.28 o 
   3  13   3       16.20       15.62     11.78 o 
   4  13   3       39.94       23.55     28.08 o 
   5  13   3        4.57       19.66     12.89 o 
   6  13   3        3.81      -16.63     13.78 o 
   7  13   3        2.25      -10.72     14.71 o 
  -8  14   3       11.54       40.08     14.60 o 
  -7  14   3        6.12       -5.13     13.44 o 
  -6  14   3        4.44        9.32     16.19 o 
  -5  14   3       22.02       20.13     12.24 o 
  -4  14   3       17.02       25.85     11.97 o 
  -3  14   3        5.76       28.42     11.83 o 
  -2  14   3      223.50      213.44     13.06 o 
  -1  14   3      202.05      196.56     21.97 o 
   0  14   3        0.23        1.21     13.27 o 
   1  14   3        5.89       -1.12     11.72 o 
   2  14   3       30.78       35.91     16.83 o 
   3  14   3       12.61       13.17     14.28 o 
   4  14   3       47.92       51.88     20.62 o 
   5  14   3       82.71       82.86     14.62 o 
   6  14   3        0.53      -12.82     14.80 o 
  -7  15   3        0.33      -21.41     14.27 o 
  -6  15   3        0.03       -1.67     17.21 o 
  -5  15   3       65.43       85.51     14.21 o 
  -4  15   3        9.70       15.85     19.42 o 
  -3  15   3        8.01        4.44     14.09 o 
  -2  15   3        2.61        5.13     12.37 o 
  -1  15   3       18.53       32.77     12.75 o 
   0  15   3       22.12       36.90     12.65 o 
   1  15   3        2.59        3.97     12.88 o 
   2  15   3        5.88      -12.62     12.95 o 
   3  15   3       15.25       10.26     13.66 o 
   4  15   3       47.85       62.91     19.79 o 
  -5  16   3        4.16        7.40     21.18 o 
  -4  16   3       13.67       16.31     18.40 o 
  -3  16   3       34.81       20.54     20.39 o 
  -2  16   3        2.37        3.13     26.16 o 
  -1  16   3       19.74       37.64     13.84 o 
   0  16   3       41.59       26.92     11.59 o 
   1  16   3       15.07       35.33     14.22 o 
   2  16   3        0.64      -10.06     16.61 o 
   3  16   3       15.31       12.67     14.88 o 
 -15   0   4        5.86       15.89     22.42 o 
 -14   0   4       54.97       55.91     14.65 o 
 -13   0   4       41.96       68.17     15.56 o 
 -12   0   4       16.74       37.24      8.52 o 
 -11   0   4      315.69      281.38      9.72 o 
 -10   0   4      291.78      349.23      9.78 o 
  -9   0   4     2593.93     2550.43     35.00 o 
  -8   0   4     1969.81     1784.73     53.55 o 
  -7   0   4     1138.69     1215.23     65.05 o 
  -6   0   4     1237.32     1034.89     31.17 o 
  -5   0   4     2636.90     2078.17     39.45 o 
  -4   0   4     5476.04     4030.10    146.67 o 
  -3   0   4      298.57      252.64     17.41 o 
  -2   0   4     5198.07     5017.12     47.18 o 
  -1   0   4     1832.27     1472.87     75.37 o 
   0   0   4    13954.25    10693.65    206.30 o 
   1   0   4       23.65       35.69     10.01 o 
   2   0   4       35.97       20.74      5.26 o 
   3   0   4    12053.19    11082.84     79.17 o 
   4   0   4       22.93       35.65     20.28 o 
   5   0   4      771.45      987.81     41.41 o 
   6   0   4      779.72      773.36     93.35 o 
   7   0   4       65.16       38.67      8.40 o 
   8   0   4        0.59        1.28      8.53 o 
   9   0   4       80.83       97.22     27.55 o 
  10   0   4        0.15       -4.16     16.94 o 
  11   0   4        6.87       13.40     15.37 o 
 -15   1   4        8.02       39.35     16.03 o 
 -14   1   4       10.73       10.98     10.70 o 
 -13   1   4        7.55       15.72      9.13 o 
 -12   1   4       42.95       44.64      7.04 o 
 -11   1   4      237.79      213.83      6.74 o 
 -10   1   4      577.74      618.54     13.81 o 
  -9   1   4      110.60      136.25      5.84 o 
  -8   1   4        5.42       17.32      5.11 o 
  -7   1   4      532.89      603.60      8.99 o 
  -6   1   4     6506.68     6013.13    132.78 o 
  -5   1   4       23.80       38.15      3.23 o 
  -4   1   4     1533.07     1371.58     20.37 o 
  -3   1   4     2556.87     2489.09     25.21 o 
  -2   1   4     1816.39     1755.76     60.06 o 
  -1   1   4      494.85      532.24     22.87 o 
   0   1   4      138.42      145.16     11.80 o 
   1   1   4      735.96      767.65     19.50 o 
   2   1   4     2502.19     2345.58     44.66 o 
   3   1   4      270.82      274.12      9.34 o 
   4   1   4        1.19       -6.70      5.23 o 
   5   1   4      370.70      321.06      8.89 o 
   6   1   4      234.23      234.39      7.25 o 
   7   1   4        1.19       -7.24      5.79 o 
   8   1   4       19.58       44.69      9.46 o 
   9   1   4        0.20        2.41      8.87 o 
  10   1   4        2.51        9.75      9.83 o 
  11   1   4        3.47       11.13     11.36 o 
 -14   2   4        0.12      -23.23     16.08 o 
 -13   2   4       12.20       29.03     13.27 o 
 -12   2   4       47.14       54.43     12.30 o 
 -11   2   4      184.36      154.20     17.96 o 
 -10   2   4       18.43       19.59     15.41 o 
  -9   2   4       11.44       11.77     12.26 o 
  -8   2   4       15.97       12.54      7.23 o 
  -7   2   4      843.78      868.02     16.54 o 
  -6   2   4       34.74       62.08      9.07 o 
  -5   2   4     1418.25     1531.48     31.41 o 
  -4   2   4     2310.82     2385.35     36.22 o 
  -3   2   4       40.62       39.74      6.34 o 
  -2   2   4      303.64      260.33     28.48 o 
  -1   2   4       20.74       16.70      7.53 o 
   0   2   4     1041.06     1119.18     69.77 o 
   1   2   4     1138.02     1200.10     47.58 o 
   2   2   4     2045.78     2111.73     80.73 o 
   3   2   4      598.20      612.87     17.60 o 
   4   2   4       90.13       84.26     17.73 o 
   5   2   4       66.93       49.71     17.62 o 
   6   2   4        1.15       -3.01     10.16 o 
   7   2   4       86.83       84.35     26.28 o 
   8   2   4        1.33        7.04     13.91 o 
   9   2   4        0.09      -18.86     12.57 o 
  10   2   4        0.15        4.11     54.46 o 
  11   2   4        0.28       10.35     15.54 o 
 -14   3   4       25.48       13.76     25.23 o 
 -13   3   4        6.55        0.14     15.48 o 
 -12   3   4        2.42        1.41      8.63 o 
 -11   3   4      337.34      326.96     12.56 o 
 -10   3   4       60.84       69.60     10.56 o 
  -9   3   4      565.82      562.58     11.99 o 
  -8   3   4       40.58       18.99      6.66 o 
  -7   3   4      495.39      416.46     22.89 o 
  -6   3   4      560.38      473.36     10.64 o 
  -5   3   4     5578.58     6691.93    231.70 o 
  -4   3   4     2581.68     2592.71     57.67 o 
  -3   3   4      666.09      634.26     24.27 o 
  -2   3   4     4624.01     4617.54    174.42 o 
  -1   3   4      171.50      161.52     17.36 o 
   0   3   4       29.96       17.11      4.57 o 
   1   3   4     4156.27     4320.66     47.28 o 
   2   3   4     1074.07     1131.63     27.97 o 
   3   3   4        6.69        7.16      5.83 o 
   4   3   4        4.54       -4.12      6.33 o 
   5   3   4      175.41      188.23     18.79 o 
   6   3   4       93.92      126.55     10.61 o 
   7   3   4      360.22      483.24     14.36 o 
   8   3   4       70.56       24.79      9.55 o 
   9   3   4        3.16       -1.48     18.70 o 
  10   3   4       26.67       44.20     14.81 o 
  11   3   4        2.55       40.93     21.03 o 
 -14   4   4        5.28       35.20     15.31 o 
 -13   4   4       62.61       63.94     22.79 o 
 -12   4   4      288.77      295.32     39.37 o 
 -11   4   4      177.30      144.81     26.32 o 
 -10   4   4      680.12      628.41     37.94 o 
  -9   4   4     1285.57     1229.31     85.35 o 
  -8   4   4      430.51      414.20     39.54 o 
  -7   4   4       59.68       88.05      7.05 o 
  -6   4   4     1360.94     1332.07    128.06 o 
  -5   4   4     3023.55     3035.21    221.68 o 
  -4   4   4      171.99       82.19      5.04 o 
  -3   4   4     3929.90     3948.21    163.17 o 
  -2   4   4     2144.49     2046.65     77.40 o 
  -1   4   4     2836.63     2819.68    167.77 o 
   0   4   4     7536.69     7862.42    447.68 o 
   1   4   4      273.62      269.80     37.77 o 
   2   4   4     4272.06     4703.78     47.37 o 
   3   4   4     2153.99     2317.74     34.60 o 
   4   4   4        7.67       22.71      8.21 o 
   5   4   4        1.59       -5.39      7.30 o 
   6   4   4       83.66       76.49     17.88 o 
   7   4   4        5.54        7.30      9.69 o 
   8   4   4       43.61       39.44     22.83 o 
   9   4   4       43.25       43.51     15.10 o 
  10   4   4        9.53      -22.36     14.91 o 
  11   4   4        4.66        8.75     16.40 o 
 -14   5   4        5.40        1.09     19.42 o 
 -13   5   4        0.87      -22.38     17.62 o 
 -12   5   4        9.49       -3.12     18.74 o 
 -11   5   4        3.94       17.66      8.61 o 
 -10   5   4      180.95      195.41     29.10 o 
  -9   5   4        0.34       -2.89      7.38 o 
  -8   5   4        8.91       15.10      9.15 o 
  -7   5   4      346.54      346.30     19.84 o 
  -6   5   4      510.23      522.33     55.91 o 
  -5   5   4        6.32        8.12      5.17 o 
  -4   5   4     1560.20     1709.73    100.81 o 
  -3   5   4      138.04      113.13     21.26 o 
  -2   5   4       40.50       45.01      7.42 o 
  -1   5   4        7.34       14.93      4.40 o 
   0   5   4       40.89       24.71     12.78 o 
   1   5   4      381.11      510.37     37.52 o 
   2   5   4      146.25      162.11      6.83 o 
   3   5   4      153.75      215.46     15.07 o 
   4   5   4       25.61       21.57     20.99 o 
   5   5   4       84.28       49.26     34.23 o 
   6   5   4        0.61        4.47      7.96 o 
   7   5   4       33.35       14.27     12.82 o 
   8   5   4       56.56       42.48     10.17 o 
   9   5   4       32.97       12.75     19.77 o 
  10   5   4        0.01      -24.76     16.50 o 
  11   5   4       12.85       37.19     21.59 o 
 -14   6   4        1.72       36.60     19.31 o 
 -13   6   4       28.09       33.97     27.66 o 
 -12   6   4        2.26       17.96     24.21 o 
 -11   6   4      113.62       75.62     12.11 o 
 -10   6   4       26.41       12.52      8.16 o 
  -9   6   4      264.33      249.40      9.17 o 
  -8   6   4       86.48       79.58      7.69 o 
  -7   6   4      698.47      699.99     71.91 o 
  -6   6   4      331.79      274.43     27.08 o 
  -5   6   4      265.86      221.93     43.43 o 
  -4   6   4     2635.80     2616.24    203.70 o 
  -3   6   4       60.20       52.96     12.18 o 
  -2   6   4      395.55      353.19     61.42 o 
  -1   6   4     2375.71     2333.62    149.62 o 
   0   6   4       11.05       23.07      5.13 o 
   1   6   4      201.53      209.73     41.51 o 
   2   6   4      496.53      594.81     33.02 o 
   3   6   4       60.16       72.37     13.80 o 
   4   6   4      114.70       97.05      7.76 o 
   5   6   4        6.09       16.44      7.87 o 
   6   6   4       32.74       24.12      8.25 o 
   7   6   4       33.21       34.65     15.71 o 
   8   6   4        0.32       -7.52     13.21 o 
   9   6   4       12.57       13.85     16.61 o 
  10   6   4       10.27       13.46     20.87 o 
 -13   7   4        3.92       18.65     16.05 o 
 -12   7   4       17.85       25.71     18.14 o 
 -11   7   4       16.02       10.45     12.14 o 
 -10   7   4      470.24      447.72     20.71 o 
  -9   7   4      308.97      292.90     10.01 o 
  -8   7   4      163.75      155.44      8.48 o 
  -7   7   4     1430.33     1519.68    117.73 o 
  -6   7   4      586.41      639.03     44.28 o 
  -5   7   4      687.10      643.54     35.81 o 
  -4   7   4      413.07      424.07     45.96 o 
  -3   7   4     5567.86     5668.31    348.25 o 
  -2   7   4      768.55      713.44     41.68 o 
  -1   7   4        8.99       22.27      5.47 o 
   0   7   4      866.02      944.88     76.76 o 
   1   7   4     1639.92     1677.84     74.02 o 
   2   7   4      645.33      686.87     14.32 o 
   3   7   4        7.58        7.98      6.74 o 
   4   7   4      374.89      326.35     25.99 o 
   5   7   4      200.55      220.91     55.87 o 
   6   7   4       89.99       68.11     21.97 o 
   7   7   4       52.16       27.98      8.51 o 
   8   7   4       10.78        1.57     18.29 o 
   9   7   4        4.58        3.27     15.14 o 
  10   7   4        3.02       -2.40     19.95 o 
 -13   8   4       12.22       -8.57     17.77 o 
 -12   8   4        3.91       -1.42     13.83 o 
 -11   8   4       15.66       22.54     24.78 o 
 -10   8   4       20.73       18.57      8.08 o 
  -9   8   4      203.75      211.93     39.59 o 
  -8   8   4      196.87      167.74     21.41 o 
  -7   8   4       70.32       52.63      7.58 o 
  -6   8   4      560.98      537.67     44.84 o 
  -5   8   4     1498.03     1323.41    130.92 o 
  -4   8   4        7.63        3.54      6.14 o 
  -3   8   4        1.32        2.58      6.03 o 
  -2   8   4      288.50      281.58     44.33 o 
  -1   8   4      389.04      350.10     51.47 o 
   0   8   4        4.74       16.47      6.05 o 
   1   8   4      355.35      422.69     67.33 o 
   2   8   4       63.72       56.00      7.10 o 
   3   8   4       58.03       73.80      7.53 o 
   4   8   4      486.19      528.54     10.40 o 
   5   8   4        7.65       19.62      9.45 o 
   6   8   4      172.89      177.33      9.27 o 
   7   8   4       13.83       12.41     13.83 o 
   8   8   4        0.13        0.87     13.27 o 
   9   8   4        1.86       10.57     14.97 o 
  10   8   4        8.37       10.51     17.83 o 
 -12   9   4        0.18       -1.51     15.67 o 
 -11   9   4        2.38       25.00     13.16 o 
 -10   9   4       79.78       66.13     19.46 o 
  -9   9   4        3.26       12.92     10.61 o 
  -8   9   4      199.63      217.52      9.09 o 
  -7   9   4      136.33      134.74     10.65 o 
  -6   9   4      769.60      809.76     26.99 o 
  -5   9   4      128.59      131.03      7.78 o 
  -4   9   4      320.61      307.55     26.63 o 
  -3   9   4      382.40      436.55     38.04 o 
  -2   9   4      118.17      126.85     11.96 o 
  -1   9   4        0.08        5.92      6.31 o 
   0   9   4      103.77       93.85      7.24 o 
   1   9   4      274.99      239.05      8.42 o 
   2   9   4        6.50       12.56      7.09 o 
   3   9   4      121.12      103.61     18.52 o 
   4   9   4        6.19       15.75     18.40 o 
   5   9   4       15.54       13.31     19.15 o 
   6   9   4       77.48       79.88     26.05 o 
   7   9   4        8.70      -14.88     12.57 o 
   8   9   4       46.04       29.98     14.36 o 
   9   9   4        1.31        4.39     27.89 o 
 -12  10   4       56.68       50.83     15.54 o 
 -11  10   4       47.16       57.08     14.23 o 
 -10  10   4       60.09       55.41     18.67 o 
  -9  10   4      111.61      138.77     24.03 o 
  -8  10   4      241.41      258.91     32.96 o 
  -7  10   4        3.50        0.39      7.71 o 
  -6  10   4       27.93       47.49      7.82 o 
  -5  10   4      748.13      739.75     80.69 o 
  -4  10   4      181.86      182.90     26.10 o 
  -3  10   4        5.87        9.76      6.85 o 
  -2  10   4       38.52       38.34      7.24 o 
  -1  10   4      976.61     1044.52    104.27 o 
   0  10   4        4.75       12.85      6.96 o 
   1  10   4      161.61      158.39     20.51 o 
   2  10   4      317.12      354.26     17.85 o 
   3  10   4       52.59       74.38     17.84 o 
   4  10   4       96.48      111.82      9.26 o 
   5  10   4        2.87       -3.63      7.85 o 
   6  10   4        0.18      -11.06     32.99 o 
   7  10   4       94.70       96.09     14.16 o 
   8  10   4        0.14       15.39     14.64 o 
 -11  11   4       10.31       16.31     17.28 o 
 -10  11   4      128.00      107.68     14.46 o 
  -9  11   4       24.50       27.40     12.64 o 
  -8  11   4       51.58       58.07     12.11 o 
  -7  11   4        5.65        5.64      7.84 o 
  -6  11   4      300.74      306.86     11.89 o 
  -5  11   4       66.78       80.03      8.13 o 
  -4  11   4       22.47        7.30     16.76 o 
  -3  11   4      162.38      146.22      8.34 o 
  -2  11   4      439.24      393.69     18.00 o 
  -1  11   4        5.92        5.07     14.17 o 
   0  11   4       57.90       56.97      7.68 o 
   1  11   4      139.74      132.07     12.41 o 
   2  11   4      182.91      154.44     23.85 o 
   3  11   4       16.28        7.15      7.91 o 
   4  11   4       37.79       20.79      8.06 o 
   5  11   4       16.17       14.12     11.99 o 
   6  11   4       94.92       77.96     31.00 o 
   7  11   4        0.03       -9.13     14.01 o 
   8  11   4        0.11       22.31     15.13 o 
 -10  12   4        2.06       29.77     14.41 o 
  -9  12   4        1.02      -13.71     16.94 o 
  -8  12   4       19.10       11.88     13.38 o 
  -7  12   4       17.67        1.99     11.59 o 
  -6  12   4       28.59       31.93      7.70 o 
  -5  12   4       58.98       38.41      7.89 o 
  -4  12   4        0.47        8.05      9.37 o 
  -3  12   4       55.88       60.69     10.46 o 
  -2  12   4      229.13      210.42      8.97 o 
  -1  12   4      211.69      195.00     13.80 o 
   0  12   4        0.33       -2.03      7.54 o 
   1  12   4        0.15        7.45      7.58 o 
   2  12   4        1.35        3.25      7.77 o 
   3  12   4        2.20      -12.28     11.12 o 
   4  12   4       22.71        7.14     12.01 o 
   5  12   4        0.10       12.42     19.38 o 
   6  12   4        9.43       -2.32     13.74 o 
   7  12   4       17.39       26.66     15.02 o 
 -10  13   4       16.52       21.28     15.47 o 
  -9  13   4        1.11      -20.41     17.43 o 
  -8  13   4        8.45       13.86     13.56 o 
  -7  13   4       14.16       27.75     12.67 o 
  -6  13   4       56.88       64.12     12.65 o 
  -5  13   4       27.06       22.68     11.96 o 
  -4  13   4        2.24        2.52     11.04 o 
  -3  13   4      445.11      465.15     15.49 o 
  -2  13   4       20.26        8.70      7.72 o 
  -1  13   4       96.91      101.29     15.75 o 
   0  13   4      243.55      249.56     30.56 o 
   1  13   4        7.75       10.80     14.77 o 
   2  13   4        0.69       -3.99     15.74 o 
   3  13   4        7.46      -11.73     12.17 o 
   4  13   4       10.23      -20.71     15.11 o 
   5  13   4       13.08       34.09     20.77 o 
   6  13   4       13.16       24.17     23.65 o 
  -8  14   4        3.95        6.50     22.27 o 
  -7  14   4        0.96       -3.16     13.48 o 
  -6  14   4        0.57       -4.88     12.86 o 
  -5  14   4        1.70       39.28     12.52 o 
  -4  14   4       10.02       27.51     12.10 o 
  -3  14   4      254.10      267.26     21.15 o 
  -2  14   4       56.03       34.23     12.14 o 
  -1  14   4       97.19       91.59     12.66 o 
   0  14   4       25.68       45.90     12.34 o 
   1  14   4       14.38       31.47     12.32 o 
   2  14   4       53.20       63.13     13.06 o 
   3  14   4        2.65       -5.01     13.11 o 
   4  14   4       17.32       23.44     15.37 o 
   5  14   4        0.02      -16.97     14.57 o 
  -7  15   4        7.98       30.67     14.89 o 
  -6  15   4        9.54       17.03     14.06 o 
  -5  15   4        5.18       32.96     13.81 o 
  -4  15   4        9.78      -18.27     13.06 o 
  -3  15   4       12.36       19.78     13.06 o 
  -2  15   4        1.78       22.95     12.96 o 
  -1  15   4        0.97       15.20     14.24 o 
   0  15   4        0.07        0.10     13.19 o 
   1  15   4        3.53      -19.87     13.25 o 
   2  15   4        5.89       18.32     19.38 o 
   3  15   4        1.14      -19.97     14.16 o 
   4  15   4        7.82       -9.02     15.05 o 
  -5  16   4        5.51        9.48     18.82 o 
  -4  16   4        2.09        1.82     15.97 o 
  -3  16   4        0.17        3.97     13.89 o 
  -2  16   4        0.01      -19.50     13.74 o 
  -1  16   4       15.25        3.39     13.95 o 
   0  16   4       23.12       17.37     24.52 o 
   1  16   4       22.74       41.84     14.77 o 
 -15   1   5       12.91      -14.56     18.14 o 
 -14   1   5        0.68        5.37      9.98 o 
 -13   1   5      198.27      197.34     10.34 o 
 -12   1   5      732.80      736.75     14.02 o 
 -11   1   5        0.86        4.78      5.83 o 
 -10   1   5       54.87       50.79      5.89 o 
  -9   1   5     3383.37     3195.64     30.87 o 
  -8   1   5     2115.17     2254.06     28.23 o 
  -7   1   5       24.28       36.10      7.41 o 
  -6   1   5     2412.92     2112.95     43.48 o 
  -5   1   5     4893.86     4576.94     35.07 o 
  -4   1   5     2728.37     2804.77     27.69 o 
  -3   1   5      756.85      797.20     49.94 o 
  -2   1   5     2336.32     2365.49    176.44 o 
  -1   1   5     4037.50     4057.69    236.70 o 
   0   1   5     4081.02     3680.24     31.73 o 
   1   1   5      151.58      148.52      8.31 o 
   2   1   5      542.74      486.86      8.95 o 
   3   1   5     2651.53     2935.98     50.04 o 
   4   1   5       49.12       79.40      5.86 o 
   5   1   5      180.41      141.09      6.05 o 
   6   1   5        0.63        9.38      5.60 o 
   7   1   5       21.28       16.84      5.84 o 
   8   1   5        0.15        6.64      5.72 o 
   9   1   5        1.14       -2.15      9.21 o 
  10   1   5        2.11       37.50     10.25 o 
 -15   2   5       43.44       13.72     25.64 o 
 -14   2   5       62.57       52.69     17.99 o 
 -13   2   5       28.00       29.14     19.68 o 
 -12   2   5      142.96      135.86      9.52 o 
 -11   2   5       74.93       61.38      9.26 o 
 -10   2   5     2296.10     2520.60     50.12 o 
  -9   2   5      111.09      109.29     10.42 o 
  -8   2   5      393.02      321.51     10.50 o 
  -7   2   5     4107.31     3823.62     43.50 o 
  -6   2   5     4952.50     5018.04     62.11 o 
  -5   2   5     1511.05     1787.70     76.80 o 
  -4   2   5     8883.66     9908.90    302.53 o 
  -3   2   5     3912.67     3700.68    218.36 o 
  -2   2   5     5185.82     4991.60    133.96 o 
  -1   2   5      184.08      216.97      5.76 o 
   0   2   5      608.67      594.26     17.35 o 
   1   2   5     1343.56     1583.36     31.40 o 
   2   2   5     3349.45     3352.40     45.44 o 
   3   2   5      142.16      130.95     18.11 o 
   4   2   5       36.58       37.40      8.43 o 
   5   2   5      530.64      576.22     53.58 o 
   6   2   5       90.30      109.34      9.83 o 
   7   2   5       29.42       15.38      8.92 o 
   8   2   5       41.81        1.04     12.03 o 
   9   2   5        1.53       17.93     13.23 o 
  10   2   5        0.13        3.88     25.00 o 
 -14   3   5       12.72      -10.52     14.97 o 
 -13   3   5       10.02       -6.12     13.76 o 
 -12   3   5        1.39       -6.83     21.29 o 
 -11   3   5       43.83       69.50     11.91 o 
 -10   3   5      338.73      318.17     11.24 o 
  -9   3   5      298.28      285.22      9.25 o 
  -8   3   5      691.94      662.02     19.67 o 
  -7   3   5       23.70       42.78      6.25 o 
  -6   3   5      120.93      100.05      6.60 o 
  -5   3   5     1348.13     1404.65     30.04 o 
  -4   3   5     1310.68     1247.32     29.94 o 
  -3   3   5      539.73      432.02     11.25 o 
  -2   3   5       27.39       16.61      7.80 o 
  -1   3   5       61.61       64.81      6.56 o 
   0   3   5      219.92      195.63     19.54 o 
   1   3   5     1124.59     1250.32     29.13 o 
   2   3   5      344.55      335.28     29.78 o 
   3   3   5      852.61      998.28     27.34 o 
   4   3   5       70.58       83.22      7.53 o 
   5   3   5       80.94       81.05     11.47 o 
   6   3   5        0.47       27.00     11.02 o 
   7   3   5       62.28       82.31     17.62 o 
   8   3   5        0.18       14.79     12.75 o 
   9   3   5        2.26       -7.39     13.59 o 
  10   3   5       10.15       22.39     15.11 o 
 -14   4   5      105.29       97.74     16.44 o 
 -13   4   5        3.62       26.85     18.63 o 
 -12   4   5       37.86       53.99     18.14 o 
 -11   4   5      259.59      230.13     10.82 o 
 -10   4   5      214.90      194.39     26.74 o 
  -9   4   5      181.87      165.77      8.65 o 
  -8   4   5      359.74      347.55      9.05 o 
  -7   4   5      993.43      976.33     25.62 o 
  -6   4   5      155.41      163.46      6.90 o 
  -5   4   5       16.55       15.52      5.29 o 
  -4   4   5      590.94      511.38     22.07 o 
  -3   4   5     1020.30      883.60     65.43 o 
  -2   4   5      683.93      780.38     29.48 o 
  -1   4   5      282.96      201.90     29.15 o 
   0   4   5       10.03        7.57      8.70 o 
   1   4   5     1262.73     1380.36     95.74 o 
   2   4   5     2011.34     2371.69    112.48 o 
   3   4   5      135.15      121.67     17.92 o 
   4   4   5       51.99       48.35     15.03 o 
   5   4   5      251.62      153.48     22.27 o 
   6   4   5       96.20      120.27     17.51 o 
   7   4   5      122.15       88.54     11.58 o 
   8   4   5       12.73       12.88     30.32 o 
   9   4   5        0.03      -21.81     14.54 o 
  10   4   5        0.30       -4.28     15.39 o 
 -14   5   5       21.00       41.07     22.04 o 
 -13   5   5      172.47      179.05     48.21 o 
 -12   5   5       50.87       56.71     40.45 o 
 -11   5   5       11.19       10.01      8.59 o 
 -10   5   5      195.19      180.55      9.29 o 
  -9   5   5     1209.32     1233.60     38.50 o 
  -8   5   5     1301.33     1409.46     74.28 o 
  -7   5   5       91.70       94.56      7.26 o 
  -6   5   5      363.69      366.17     12.19 o 
  -5   5   5     3335.68     3260.38    109.53 o 
  -4   5   5     3858.62     3656.46     96.31 o 
  -3   5   5     2245.10     2110.42     83.01 o 
  -2   5   5     3132.42     3136.01    109.70 o 
  -1   5   5     1526.09     1394.59     51.12 o 
   0   5   5     1395.61     1346.42     28.89 o 
   1   5   5      597.47      679.93     19.33 o 
   2   5   5      737.11      767.91     15.98 o 
   3   5   5      234.75      216.72     10.61 o 
   4   5   5       86.62      106.07     16.38 o 
   5   5   5       90.16      108.63     19.46 o 
   6   5   5        0.79      -12.30      8.20 o 
   7   5   5       84.14       40.16      9.17 o 
   8   5   5       15.25       33.71     17.10 o 
   9   5   5        0.01      -11.64     17.30 o 
  10   5   5        5.20        8.09     17.73 o 
 -14   6   5        5.21       -2.50     22.55 o 
 -13   6   5        1.40       13.63     19.64 o 
 -12   6   5        5.06        5.91     13.31 o 
 -11   6   5      120.90      114.64      8.98 o 
 -10   6   5      196.92      192.52     11.81 o 
  -9   6   5       28.99       25.72     12.07 o 
  -8   6   5       87.88       89.24      8.03 o 
  -7   6   5     1050.99      997.59     28.13 o 
  -6   6   5      791.38      760.97     32.17 o 
  -5   6   5      291.68      284.36      7.79 o 
  -4   6   5     1132.98      987.27     61.06 o 
  -3   6   5      112.70       84.59     16.95 o 
  -2   6   5      991.95     1024.22     96.92 o 
  -1   6   5       51.04       36.23      5.73 o 
   0   6   5      391.18      343.61     34.06 o 
   1   6   5      125.31      163.26      7.35 o 
   2   6   5      199.22      271.67     15.75 o 
   3   6   5       33.06       58.19      7.19 o 
   4   6   5        2.74        7.77      7.39 o 
   5   6   5       29.99       25.86      7.90 o 
   6   6   5        0.56        8.36     10.23 o 
   7   6   5        0.09       -9.36     11.99 o 
   8   6   5       40.76       34.43     14.54 o 
   9   6   5        0.35       23.73     34.71 o 
 -13   7   5        2.11        0.92     16.08 o 
 -12   7   5        2.74       11.52     24.59 o 
 -11   7   5        0.05       -2.37     12.15 o 
 -10   7   5       11.47       17.76      8.27 o 
  -9   7   5       18.48       35.94      9.48 o 
  -8   7   5       41.91       42.17      7.80 o 
  -7   7   5       14.87       16.31      7.23 o 
  -6   7   5      298.09      307.72     18.90 o 
  -5   7   5       81.95       84.00      6.95 o 
  -4   7   5      327.37      359.94     19.39 o 
  -3   7   5      420.36      431.17     28.29 o 
  -2   7   5       49.85       52.17      6.75 o 
  -1   7   5       35.95       40.19      6.25 o 
   0   7   5       46.39       44.74     10.61 o 
   1   7   5      739.70      838.74     61.30 o 
   2   7   5       67.39       77.89     10.87 o 
   3   7   5        1.91       -4.10      7.00 o 
   4   7   5       14.13        7.27      8.88 o 
   5   7   5       10.13       -0.82     10.57 o 
   6   7   5       29.25       51.61     14.73 o 
   7   7   5       81.08       75.72     26.58 o 
   8   7   5        0.87      -20.58     13.72 o 
   9   7   5       20.59       -3.16     27.85 o 
 -13   8   5        0.46        8.00     20.88 o 
 -12   8   5        2.36        6.28     13.74 o 
 -11   8   5      109.24      115.98     14.55 o 
 -10   8   5      126.67      129.07      8.65 o 
  -9   8   5      126.92      102.88      8.63 o 
  -8   8   5      564.13      582.91     11.72 o 
  -7   8   5      184.61      181.68      8.58 o 
  -6   8   5     1468.11     1439.75    115.48 o 
  -5   8   5      218.06      182.91      8.04 o 
  -4   8   5       32.29       40.97      7.80 o 
  -3   8   5     1057.05     1036.29     81.20 o 
  -2   8   5      355.60      360.67     39.23 o 
  -1   8   5       14.34       31.29      6.47 o 
   0   8   5       28.28       31.26      6.72 o 
   1   8   5      179.49      220.11     27.45 o 
   2   8   5      380.75      382.94     12.68 o 
   3   8   5       30.97       58.86     14.47 o 
   4   8   5       54.51       41.33     13.16 o 
   5   8   5        3.82       -1.32      7.82 o 
   6   8   5       58.23       83.58     19.08 o 
   7   8   5        0.28       -7.56     12.85 o 
   8   8   5        0.64        2.17     14.00 o 
   9   8   5        0.16        2.52     16.24 o 
 -12   9   5        4.39       23.68     14.51 o 
 -11   9   5        1.46        4.93     23.28 o 
 -10   9   5       61.67       59.85     15.33 o 
  -9   9   5      119.78      119.82     24.89 o 
  -8   9   5      180.15      159.31     13.35 o 
  -7   9   5        5.58        7.58      7.58 o 
  -6   9   5       55.34       59.22      7.80 o 
  -5   9   5      664.47      703.85     57.34 o 
  -4   9   5     1389.53     1314.03     94.05 o 
  -3   9   5      124.40      109.12      7.62 o 
  -2   9   5      134.20      148.35      7.76 o 
  -1   9   5     1107.05     1071.42     67.26 o 
   0   9   5      399.66      354.92      9.32 o 
   1   9   5        3.59        7.29      7.12 o 
   2   9   5       24.84       21.98     11.06 o 
   3   9   5      126.10      152.96     35.73 o 
   4   9   5        0.79        5.62      7.64 o 
   5   9   5       20.89       23.69     12.00 o 
   6   9   5       66.40       70.70     40.71 o 
   7   9   5       39.75       43.39     44.20 o 
   8   9   5        3.54       10.07     29.35 o 
 -12  10   5        4.64        2.19     15.11 o 
 -11  10   5        0.29        9.63     18.59 o 
 -10  10   5        0.65       14.20     17.47 o 
  -9  10   5       21.47       17.81     11.96 o 
  -8  10   5      135.53      137.04      9.82 o 
  -7  10   5       27.11       26.23      7.85 o 
  -6  10   5      821.99      822.74     32.91 o 
  -5  10   5      110.32      142.71     11.73 o 
  -4  10   5      123.49      141.31      8.17 o 
  -3  10   5       93.58       87.73      7.65 o 
  -2  10   5        1.01        4.72     10.95 o 
  -1  10   5       20.36       40.39      7.27 o 
   0  10   5        9.86        7.04      7.28 o 
   1  10   5       42.59       61.44      7.86 o 
   2  10   5        1.90       -4.79      7.31 o 
   3  10   5       50.31       62.98      9.41 o 
   4  10   5        7.62        1.08      7.62 o 
   5  10   5        1.27       -4.66     11.68 o 
   6  10   5       18.54       19.52     12.86 o 
   7  10   5       21.21       21.59     18.52 o 
   8  10   5        0.00       23.88     15.31 o 
 -11  11   5        9.64       18.17     14.78 o 
 -10  11   5       13.91       39.01     13.69 o 
  -9  11   5       40.83       47.62     13.07 o 
  -8  11   5        6.93        1.89     11.74 o 
  -7  11   5       15.03        1.57     11.81 o 
  -6  11   5        2.70       -5.24      7.70 o 
  -5  11   5       27.31       22.77      7.65 o 
  -4  11   5      144.90      150.10     14.92 o 
  -3  11   5        7.56        4.26      7.51 o 
  -2  11   5      330.10      334.65     16.28 o 
  -1  11   5      513.49      538.77     11.15 o 
   0  11   5       29.12       27.13      7.75 o 
   1  11   5        7.66       11.68      7.65 o 
   2  11   5       64.80       28.72     10.50 o 
   3  11   5        0.29        8.89     10.97 o 
   4  11   5        4.22        8.34     15.29 o 
   5  11   5        6.58        6.49     12.50 o 
   6  11   5        5.74       -8.80     13.28 o 
   7  11   5        6.71        8.98     25.23 o 
 -10  12   5       58.67       50.42     14.78 o 
  -9  12   5        4.92      -19.88     13.25 o 
  -8  12   5       70.37       82.80     13.28 o 
  -7  12   5      115.34      133.17     14.85 o 
  -6  12   5      143.78      146.11     12.43 o 
  -5  12   5        1.44       -7.39      7.52 o 
  -4  12   5       18.54       23.63     11.73 o 
  -3  12   5      360.84      414.22     34.39 o 
  -2  12   5      111.00      139.84     14.10 o 
  -1  12   5        0.82        5.41     11.55 o 
   0  12   5        8.00       10.02      7.71 o 
   1  12   5       76.09      109.20      8.09 o 
   2  12   5       38.23       42.28     11.46 o 
   3  12   5        0.51       13.45     20.99 o 
   4  12   5        0.77       10.44     12.39 o 
   5  12   5        0.77       -2.13     15.89 o 
   6  12   5        9.76        1.58     14.43 o 
  -9  13   5       17.03       24.78     14.42 o 
  -8  13   5       51.37       40.82     13.83 o 
  -7  13   5        1.86      -19.17     12.78 o 
  -6  13   5       36.75       25.87     18.59 o 
  -5  13   5      162.88      152.45     15.30 o 
  -4  13   5       34.39       33.89     11.63 o 
  -3  13   5        1.07       -5.17     11.47 o 
  -2  13   5       14.40       27.84     11.36 o 
  -1  13   5      858.90      843.16     17.50 o 
   0  13   5       52.06       32.37     11.94 o 
   1  13   5        1.04        1.64     25.19 o 
   2  13   5        2.00        6.96     11.96 o 
   3  13   5        1.79       12.76     12.56 o 
   4  13   5        1.24       20.90     13.45 o 
   5  13   5        0.04        8.60     14.16 o 
  -8  14   5        4.94        1.05     14.73 o 
  -7  14   5        0.72        9.21     13.72 o 
  -6  14   5        8.10        9.45     23.09 o 
  -5  14   5        1.21       -0.03     12.68 o 
  -4  14   5        0.66        6.34     24.63 o 
  -3  14   5       72.99       91.59     12.84 o 
  -2  14   5       12.44        1.90     12.34 o 
  -1  14   5      125.35      123.88     13.17 o 
   0  14   5       83.77       89.18     13.26 o 
   1  14   5        1.48       23.56     12.82 o 
   2  14   5        4.41       -4.24     20.65 o 
   3  14   5        5.66        7.65     17.32 o 
   4  14   5        0.78       -8.86     15.03 o 
  -7  15   5       44.77       42.02     15.32 o 
  -6  15   5       36.96       46.93     14.69 o 
  -5  15   5       30.28       18.11     14.11 o 
  -4  15   5       66.39       35.43     19.98 o 
  -3  15   5        6.01       -1.10     14.58 o 
  -2  15   5       52.66       54.22     13.84 o 
  -1  15   5       12.31       25.47     13.38 o 
   0  15   5        1.51      -20.04     13.36 o 
   1  15   5        2.13       -7.60     20.77 o 
   2  15   5        5.22       -4.80     20.99 o 
  -4  16   5        0.21       14.13     29.57 o 
  -3  16   5       56.55       84.58     15.18 o 
  -2  16   5       30.60       39.66     19.79 o 
  -1  16   5        0.73       10.79     14.46 o 
 -15   0   6       30.08       -2.10     22.12 o 
 -14   0   6      116.94      141.58     17.02 o 
 -13   0   6      451.81      445.90     31.54 o 
 -12   0   6        9.89        6.41      8.32 o 
 -11   0   6        2.45       16.97      8.27 o 
 -10   0   6        6.73       12.04      7.79 o 
  -9   0   6      583.86      571.69     10.63 o 
  -8   0   6     1595.11     1600.97     76.77 o 
  -7   0   6      205.73      246.77      8.09 o 
  -6   0   6       48.75       79.71     18.22 o 
  -5   0   6    11645.58     9276.00    188.54 o 
  -4   0   6     2834.34     2364.13     66.63 o 
  -3   0   6     1113.33     1310.58    106.49 o 
  -2   0   6     4303.87     3758.90    245.48 o 
  -1   0   6      112.46       55.17     22.35 o 
   0   0   6      477.62      445.55     45.93 o 
   1   0   6      797.04      805.31     37.85 o 
   2   0   6      481.50      305.63     67.76 o 
   3   0   6      469.99      371.73     57.33 o 
   4   0   6      504.12      489.24     51.47 o 
   5   0   6      135.77      120.98     20.28 o 
   6   0   6       78.57      155.89     15.60 o 
   7   0   6      473.94      580.47     50.04 o 
   8   0   6        6.79       28.00     13.23 o 
   9   0   6        0.42       -0.55     14.69 o 
  10   0   6        1.54       -6.51     16.08 o 
 -15   1   6       20.40       16.69     15.85 o 
 -14   1   6       24.51       -2.93     13.15 o 
 -13   1   6       21.87        9.36      9.85 o 
 -12   1   6      182.12      168.35     11.97 o 
 -11   1   6      672.69      668.51     27.05 o 
 -10   1   6       17.48       26.91      5.71 o 
  -9   1   6      540.37      615.99     11.88 o 
  -8   1   6      561.54      595.46      9.43 o 
  -7   1   6     1414.28     1316.25     33.83 o 
  -6   1   6      859.88      855.89     24.59 o 
  -5   1   6      211.99      327.84     17.81 o 
  -4   1   6     1611.38     1963.36     69.65 o 
  -3   1   6      239.22      193.51     25.51 o 
  -2   1   6      718.50      733.06     40.03 o 
  -1   1   6       60.72       42.77      8.15 o 
   0   1   6     1257.43     1238.18     27.12 o 
   1   1   6      550.33      639.48      9.69 o 
   2   1   6       20.96       18.65      6.27 o 
   3   1   6      112.41      119.43      6.57 o 
   4   1   6      478.80      411.40     13.87 o 
   5   1   6        2.88       32.46      5.96 o 
   6   1   6        2.06        1.99      6.01 o 
   7   1   6        6.18       16.09      9.44 o 
   8   1   6        2.99       13.39      9.46 o 
   9   1   6        1.26       20.18     10.47 o 
  10   1   6        0.05       10.55     11.41 o 
 -15   2   6        0.47       -3.75     21.52 o 
 -14   2   6       33.43       46.83     14.71 o 
 -13   2   6       11.37        2.43     13.23 o 
 -12   2   6        3.18        3.44     13.94 o 
 -11   2   6        0.28       -6.70     10.95 o 
 -10   2   6        6.85       27.39     10.96 o 
  -9   2   6      466.88      443.38     25.32 o 
  -8   2   6        2.23        8.82      6.81 o 
  -7   2   6      122.72      130.27      9.00 o 
  -6   2   6      186.48      179.82     20.32 o 
  -5   2   6        4.58       -0.17      5.11 o 
  -4   2   6      103.82       97.97      5.85 o 
  -3   2   6       18.45        9.76      4.71 o 
  -2   2   6      153.59      135.79      9.52 o 
  -1   2   6       71.55       79.24      5.62 o 
   0   2   6      198.75      265.77     12.56 o 
   1   2   6       88.59      103.94     16.35 o 
   2   2   6       38.79       19.31      9.63 o 
   3   2   6       80.44       42.59     11.92 o 
   4   2   6      192.34      183.71     27.90 o 
   5   2   6      197.79      216.14     27.86 o 
   6   2   6        2.16       -9.77     12.52 o 
   7   2   6        0.46       10.69     13.08 o 
   8   2   6       24.89       19.87     18.59 o 
   9   2   6        2.67       18.81     14.87 o 
 -14   3   6       20.29       19.00     22.45 o 
 -13   3   6       26.33        4.05     15.26 o 
 -12   3   6       44.41       43.83     14.62 o 
 -11   3   6      190.21      220.41     12.33 o 
 -10   3   6     1698.70     1639.93     35.37 o 
  -9   3   6        4.68       22.68      7.73 o 
  -8   3   6      554.27      545.10     22.40 o 
  -7   3   6     3525.23     3557.87     83.98 o 
  -6   3   6     1178.25     1300.39     71.21 o 
  -5   3   6      164.43      156.69      6.52 o 
  -4   3   6      481.63      399.42     18.28 o 
  -3   3   6     3455.65     3525.48    130.64 o 
  -2   3   6      202.42      181.40      6.47 o 
  -1   3   6      203.46      186.14      9.00 o 
   0   3   6     1434.35     1612.96     31.54 o 
   1   3   6       53.53       52.03      8.77 o 
   2   3   6     1018.55     1071.03     75.53 o 
   3   3   6       74.30       49.90      7.50 o 
   4   3   6      373.80      398.80     10.80 o 
   5   3   6        2.63        2.18      9.80 o 
   6   3   6        4.34       -0.57     11.48 o 
   7   3   6        1.02        9.61     26.39 o 
   8   3   6       13.72       35.33     14.23 o 
   9   3   6       12.62        3.69     15.08 o 
 -14   4   6        3.49       -0.95     15.71 o 
 -13   4   6      167.57      225.85     18.61 o 
 -12   4   6       82.73      115.45     16.45 o 
 -11   4   6      158.65      154.20     15.56 o 
 -10   4   6        3.84        1.25      8.10 o 
  -9   4   6     2067.17     2073.80     87.41 o 
  -8   4   6     1406.61     1461.65     81.28 o 
  -7   4   6       87.22       90.41      7.18 o 
  -6   4   6      354.43      282.45     12.79 o 
  -5   4   6     2566.74     2322.79     70.63 o 
  -4   4   6     2360.67     2190.03     87.42 o 
  -3   4   6       36.91       34.44      9.45 o 
  -2   4   6      747.23      747.41     50.80 o 
  -1   4   6     1277.07     1274.92     63.71 o 
   0   4   6       29.52       32.74      5.97 o 
   1   4   6      635.73      787.61     36.29 o 
   2   4   6      479.84      545.09     14.22 o 
   3   4   6      890.12      905.89     75.01 o 
   4   4   6        2.88       -0.43      7.89 o 
   5   4   6       19.01       -4.15     18.63 o 
   6   4   6       47.30       32.88     12.26 o 
   7   4   6       16.11       11.13     18.50 o 
   8   4   6       10.07       20.59     15.87 o 
   9   4   6        0.03       33.52     16.19 o 
 -14   5   6        8.84        9.18     20.05 o 
 -13   5   6        3.20       15.39     17.53 o 
 -12   5   6        4.59       -3.72     13.08 o 
 -11   5   6       30.07       45.86      8.54 o 
 -10   5   6       90.69       84.92      8.61 o 
  -9   5   6        4.24       -0.66      7.58 o 
  -8   5   6      159.82      131.13     20.96 o 
  -7   5   6       10.52        7.66      6.65 o 
  -6   5   6       67.18       69.39      6.76 o 
  -5   5   6       58.23       44.56     10.42 o 
  -4   5   6        5.72        3.52      5.57 o 
  -3   5   6        2.74       12.16      5.56 o 
  -2   5   6      248.69      241.95     15.41 o 
  -1   5   6       83.80       82.36     11.32 o 
   0   5   6       20.23       21.02      6.07 o 
   1   5   6      136.99      141.48     13.01 o 
   2   5   6      306.82      316.59     14.03 o 
   3   5   6        2.62        4.08     10.20 o 
   4   5   6      233.12      228.76      9.59 o 
   5   5   6       28.75       53.55     14.24 o 
   6   5   6        0.80       -0.54     10.08 o 
   7   5   6       13.77       16.36     15.28 o 
   8   5   6        1.50      -22.02     30.85 o 
   9   5   6        9.97       25.76     20.05 o 
 -14   6   6        7.07       24.45     20.75 o 
 -13   6   6       49.64       70.90     16.04 o 
 -12   6   6      134.11       91.13     14.13 o 
 -11   6   6        5.08       -4.49     40.15 o 
 -10   6   6       88.31       71.37      8.81 o 
  -9   6   6      436.40      460.37     35.48 o 
  -8   6   6      259.11      247.38     12.52 o 
  -7   6   6        0.46        0.91      6.86 o 
  -6   6   6       35.13       43.48      6.87 o 
  -5   6   6      993.39     1051.23     96.74 o 
  -4   6   6       56.59       48.75     13.53 o 
  -3   6   6      883.78      823.84     71.83 o 
  -2   6   6      732.75      735.87     62.61 o 
  -1   6   6      632.59      645.96     74.12 o 
   0   6   6      251.69      234.10     29.10 o 
   1   6   6      132.12      172.67     14.10 o 
   2   6   6       65.06       76.02     10.68 o 
   3   6   6      131.91      129.88      9.00 o 
   4   6   6       35.78       21.16      8.13 o 
   5   6   6        2.01        7.68      8.27 o 
   6   6   6        0.12       -4.50     12.27 o 
   7   6   6        1.55       24.32     14.03 o 
   8   6   6        0.96       13.26     17.52 o 
   9   6   6        0.44       22.64     47.98 o 
 -13   7   6       18.13        8.66     15.17 o 
 -12   7   6      118.32      118.58     18.89 o 
 -11   7   6      236.59      249.53     25.65 o 
 -10   7   6      271.55      271.26     34.57 o 
  -9   7   6       59.24       58.04      9.22 o 
  -8   7   6      367.45      349.28     36.98 o 
  -7   7   6      652.84      681.73     41.09 o 
  -6   7   6     1794.24     1862.15    149.35 o 
  -5   7   6        3.74       -0.29      6.65 o 
  -4   7   6      757.42      752.52     61.60 o 
  -3   7   6     1039.92     1104.83     62.83 o 
  -2   7   6      852.18      881.84     23.81 o 
  -1   7   6        2.13        7.15      6.38 o 
   0   7   6      288.41      312.18      8.78 o 
   1   7   6      432.43      452.23     10.52 o 
   2   7   6      169.25      208.00     18.93 o 
   3   7   6       19.49        9.42      7.88 o 
   4   7   6       18.78       -2.02      8.18 o 
   5   7   6       83.73       56.68     13.35 o 
   6   7   6       49.21       89.86     16.53 o 
   7   7   6        4.53       13.07     14.23 o 
   8   7   6       36.53       71.92     16.94 o 
 -13   8   6       69.25      110.13     20.28 o 
 -12   8   6       22.97       65.95     14.88 o 
 -11   8   6        4.24       42.06     17.77 o 
 -10   8   6        0.81      -12.13     11.55 o 
  -9   8   6       88.03       96.60     10.95 o 
  -8   8   6      206.89      215.76      9.07 o 
  -7   8   6       70.56       73.09      7.92 o 
  -6   8   6        9.82        7.37      7.23 o 
  -5   8   6      333.83      292.80     13.01 o 
  -4   8   6      472.52      416.11     31.59 o 
  -3   8   6        3.49        3.84      6.65 o 
  -2   8   6      171.31      177.46     17.62 o 
  -1   8   6      194.86      198.61     26.70 o 
   0   8   6      110.94      110.80      7.72 o 
   1   8   6       19.76       26.23      7.39 o 
   2   8   6       26.17       36.17      7.81 o 
   3   8   6      114.93      124.20      8.65 o 
   4   8   6        2.69       -1.34      8.10 o 
   5   8   6        6.72       16.11     11.88 o 
   6   8   6       12.73       22.64     28.53 o 
   7   8   6       32.73       35.34     16.12 o 
   8   8   6        5.54      -13.38     15.94 o 
 -12   9   6        0.43       12.83     14.52 o 
 -11   9   6        1.35        4.79     14.58 o 
 -10   9   6       61.71       44.98     19.04 o 
  -9   9   6      116.04      118.08      8.53 o 
  -8   9   6      153.27      129.08      8.71 o 
  -7   9   6      154.82      193.05      8.95 o 
  -6   9   6      329.03      322.96     34.13 o 
  -5   9   6      924.61      972.22     78.68 o 
  -4   9   6       54.79       64.12      8.32 o 
  -3   9   6      438.61      434.67     22.43 o 
  -2   9   6       46.16       50.20      7.55 o 
  -1   9   6        2.72       10.34     15.03 o 
   0   9   6        3.20       22.30      7.29 o 
   1   9   6       76.40       78.93      8.09 o 
   2   9   6        4.33        8.99      7.77 o 
   3   9   6       16.57       17.35     13.91 o 
   4   9   6        2.99      -12.23     11.66 o 
   5   9   6        2.38       -4.86     12.51 o 
   6   9   6        1.79       15.95     23.76 o 
   7   9   6       21.17       18.07     19.87 o 
 -12  10   6       16.30       -7.65     20.92 o 
 -11  10   6       47.72       20.86     14.45 o 
 -10  10   6       19.47       28.00     13.27 o 
  -9  10   6      322.78      343.04     15.04 o 
  -8  10   6       64.59       99.70     11.98 o 
  -7  10   6      107.15      100.59      8.45 o 
  -6  10   6       97.80      109.41      8.34 o 
  -5  10   6      398.06      449.42     32.07 o 
  -4  10   6      568.12      584.55     32.68 o 
  -3  10   6       54.80       55.12      7.79 o 
  -2  10   6      364.14      407.17     10.02 o 
  -1  10   6      513.44      625.42     44.94 o 
   0  10   6      134.45      151.41     28.53 o 
   1  10   6      120.25      160.09      8.63 o 
   2  10   6        3.03       -3.29      7.88 o 
   3  10   6      219.41      290.41     19.76 o 
   4  10   6       12.00       25.84     12.39 o 
   5  10   6        0.72       -3.10     13.16 o 
   6  10   6        9.09        8.16     17.47 o 
   7  10   6        1.20       -3.13     15.63 o 
 -11  11   6       64.61      104.25     25.64 o 
 -10  11   6       20.84       27.92     29.95 o 
  -9  11   6       45.74       26.56     31.30 o 
  -8  11   6      142.19      132.50     14.85 o 
  -7  11   6       91.48       90.39     20.69 o 
  -6  11   6       24.14       21.45      9.15 o 
  -5  11   6       55.86       38.81      9.00 o 
  -4  11   6      140.35      161.51     22.76 o 
  -3  11   6        7.43        5.98     11.02 o 
  -2  11   6      123.74      115.53      8.47 o 
  -1  11   6       31.57       27.01     17.13 o 
   0  11   6       70.83       76.42      8.27 o 
   1  11   6       25.87       33.98      7.99 o 
   2  11   6       37.46       27.74     18.52 o 
   3  11   6        3.46       11.03     13.16 o 
   4  11   6       41.96       30.90     13.47 o 
   5  11   6       30.00       21.36     17.28 o 
   6  11   6       15.35        0.55     40.45 o 
 -10  12   6        0.04       14.42     14.63 o 
  -9  12   6       17.81        3.99     13.97 o 
  -8  12   6        6.88       -0.60     12.90 o 
  -7  12   6      109.51      119.04     26.17 o 
  -6  12   6       10.58        8.76     11.72 o 
  -5  12   6       46.09       63.81     13.42 o 
  -4  12   6       15.86       43.25     11.20 o 
  -3  12   6        0.69       -1.42      7.54 o 
  -2  12   6       25.42       30.77      7.78 o 
  -1  12   6      111.63      123.64     12.29 o 
   0  12   6       82.79       95.77     14.81 o 
   1  12   6        0.65       18.42     11.89 o 
   2  12   6       11.91       24.69     14.73 o 
   3  12   6        7.98       29.18     13.17 o 
   4  12   6        2.90      -10.36     13.85 o 
   5  12   6        0.75       22.72     14.98 o 
  -9  13   6        2.29       -1.44     14.90 o 
  -8  13   6       38.35       59.25     14.38 o 
  -7  13   6       23.25       27.14     13.46 o 
  -6  13   6        3.07        8.25     12.75 o 
  -5  13   6       17.20       17.75     12.50 o 
  -4  13   6        0.88        8.65     12.05 o 
  -3  13   6        1.22       16.01     11.93 o 
  -2  13   6      172.15      156.42     37.45 o 
  -1  13   6        4.79       -0.44     12.25 o 
   0  13   6       38.15       34.23     22.27 o 
   1  13   6      173.84      131.01     14.35 o 
   2  13   6        6.45      -11.37     13.14 o 
   3  13   6        9.93        7.23     25.53 o 
   4  13   6        7.20        4.80     14.90 o 
  -8  14   6        1.70       -9.62     14.75 o 
  -7  14   6        1.43        0.98     14.31 o 
  -6  14   6        4.59        8.05     13.62 o 
  -5  14   6       29.59       65.59     42.88 o 
  -4  14   6        1.21       -5.56     13.03 o 
  -3  14   6        0.08        4.95     12.97 o 
  -2  14   6       26.37       33.29     19.87 o 
  -1  14   6       50.49       78.03     13.71 o 
   0  14   6        5.64        2.83     18.89 o 
   1  14   6        0.24       -7.35     13.81 o 
   2  14   6        0.16      -12.09     18.10 o 
   3  14   6        2.24      -16.23     14.78 o 
  -6  15   6        0.06       -3.97     19.42 o 
  -5  15   6        0.23       -7.90     14.28 o 
  -4  15   6        4.59       -4.72     14.20 o 
  -3  15   6        2.48       -5.40     14.02 o 
  -2  15   6       25.27       13.49     21.82 o 
  -1  15   6       10.11       20.92     21.44 o 
   0  15   6        8.66       18.47     14.53 o 
   1  15   6        1.81       -7.15     14.84 o 
 -15   1   7        1.68       30.94     16.98 o 
 -14   1   7       14.14       19.66     10.44 o 
 -13   1   7       74.77       55.23      9.91 o 
 -12   1   7      102.78       85.14      8.21 o 
 -11   1   7       20.81       22.75      6.23 o 
 -10   1   7      365.35      339.61     18.80 o 
  -9   1   7      384.24      401.53      9.15 o 
  -8   1   7     1835.47     1997.23     86.80 o 
  -7   1   7        1.19       -7.49      4.99 o 
  -6   1   7      875.81      916.41     15.64 o 
  -5   1   7     2406.82     2457.34     44.51 o 
  -4   1   7     2537.61     2559.58    109.37 o 
  -3   1   7       27.76       26.63      9.35 o 
  -2   1   7      374.97      320.80     49.44 o 
  -1   1   7     2163.00     2045.22    108.95 o 
   0   1   7      892.19      837.00     19.02 o 
   1   1   7      135.87      125.64     12.93 o 
   2   1   7      312.96      365.57     24.50 o 
   3   1   7      579.64      583.85     17.44 o 
   4   1   7      280.07      317.74     16.90 o 
   5   1   7       72.27       52.48      6.22 o 
   6   1   7      102.76      108.38      6.35 o 
   7   1   7        7.14       30.75      9.46 o 
   8   1   7        0.19       -8.02     10.17 o 
   9   1   7       12.96       13.15     11.23 o 
 -15   2   7       52.06       53.91     26.54 o 
 -14   2   7      199.55      214.68     17.06 o 
 -13   2   7        0.57       -0.82     18.29 o 
 -12   2   7      374.13      405.86     24.23 o 
 -11   2   7      615.16      644.01     55.19 o 
 -10   2   7      255.47      283.50     12.96 o 
  -9   2   7      510.40      543.23     41.87 o 
  -8   2   7     3129.82     3061.88     36.27 o 
  -7   2   7     1443.22     1380.02     90.06 o 
  -6   2   7     2065.11     2238.16     52.32 o 
  -5   2   7       91.42       83.06      6.74 o 
  -4   2   7     1148.68      912.89     52.27 o 
  -3   2   7     4192.79     4269.96    196.48 o 
  -2   2   7     1004.46      921.89     27.87 o 
  -1   2   7        6.40       17.09      6.18 o 
   0   2   7      708.30      729.15     61.30 o 
   1   2   7      830.52      839.36     86.31 o 
   2   2   7      489.85      605.29     48.17 o 
   3   2   7       42.69       63.27     14.17 o 
   4   2   7      409.06      481.12     25.92 o 
   5   2   7        5.50       -1.46      9.28 o 
   6   2   7       34.21       37.71     12.85 o 
   7   2   7        0.96        9.14     26.65 o 
   8   2   7        2.12       -0.36     14.66 o 
   9   2   7        0.02        1.78     15.87 o 
 -14   3   7       35.76        8.56     16.13 o 
 -13   3   7       74.54       93.42     20.28 o 
 -12   3   7       14.84       24.02     16.95 o 
 -11   3   7       45.87       75.05     11.92 o 
 -10   3   7      260.21      236.29     16.95 o 
  -9   3   7       14.38       27.34      8.24 o 
  -8   3   7       41.94       50.38     13.68 o 
  -7   3   7       29.94       25.87      7.23 o 
  -6   3   7      134.00      118.66      7.35 o 
  -5   3   7      621.00      618.30     21.99 o 
  -4   3   7      869.81      802.54     41.79 o 
  -3   3   7      256.50      281.54     14.18 o 
  -2   3   7     1285.04     1338.96     68.78 o 
  -1   3   7        2.53       15.88      6.38 o 
   0   3   7        1.94       17.76      8.70 o 
   1   3   7       37.88       46.12     11.55 o 
   2   3   7       21.04       41.78     12.60 o 
   3   3   7      171.09      210.43      9.14 o 
   4   3   7        6.68       13.98     18.55 o 
   5   3   7       23.56       58.63     38.01 o 
   6   3   7       20.34       35.17     16.46 o 
   7   3   7        2.76       -8.43     14.17 o 
   8   3   7        2.37      -21.84     14.56 o 
 -14   4   7       46.45       64.98     17.88 o 
 -13   4   7       10.63       27.89     28.68 o 
 -12   4   7      129.55      130.30     44.28 o 
 -11   4   7        2.77        3.27      8.83 o 
 -10   4   7      748.43      829.11     45.71 o 
  -9   4   7      267.80      248.72     11.36 o 
  -8   4   7      195.74      214.16     15.75 o 
  -7   4   7      164.03      178.23      8.36 o 
  -6   4   7      265.99      245.79      8.42 o 
  -5   4   7       68.82       63.66      6.98 o 
  -4   4   7       64.15       70.61      6.78 o 
  -3   4   7     1381.92     1383.00     30.60 o 
  -2   4   7      599.79      565.89     13.62 o 
  -1   4   7       34.63       46.99     11.10 o 
   0   4   7      142.12      128.88      7.73 o 
   1   4   7      458.19      528.08     11.22 o 
   2   4   7       77.48       62.18      7.80 o 
   3   4   7      154.26      140.95     30.07 o 
   4   4   7       17.19       18.73     14.28 o 
   5   4   7       17.91       35.96      8.98 o 
   6   4   7       43.80       39.61     22.79 o 
   7   4   7        0.04      -10.99     16.96 o 
   8   4   7       10.72       10.38     16.09 o 
 -14   5   7       19.42       85.54     22.84 o 
 -13   5   7      178.70      170.39     59.80 o 
 -12   5   7      121.52       99.69     33.70 o 
 -11   5   7       16.33        9.89      8.56 o 
 -10   5   7       56.59       47.01      8.75 o 
  -9   5   7     1159.81     1219.87     57.49 o 
  -8   5   7      709.27      736.28     14.06 o 
  -7   5   7      111.64      105.33      8.13 o 
  -6   5   7      734.94      802.81     34.16 o 
  -5   5   7     2025.01     1951.72     58.24 o 
  -4   5   7      695.47      616.88     18.32 o 
  -3   5   7      544.56      557.52     17.97 o 
  -2   5   7      196.86      161.32     27.00 o 
  -1   5   7     1509.98     1704.17     30.05 o 
   0   5   7       66.59       51.93     10.53 o 
   1   5   7        4.25        2.87      7.28 o 
   2   5   7       13.21        1.59      7.35 o 
   3   5   7      461.63      571.16     65.94 o 
   4   5   7        4.73       -1.41      9.33 o 
   5   5   7        0.06        2.58      8.29 o 
   6   5   7        0.85       -5.66     13.62 o 
   7   5   7       14.09       -7.22     18.26 o 
   8   5   7        0.17      -16.06     18.87 o 
 -14   6   7        5.44      -29.02     19.35 o 
 -13   6   7        2.50       19.31     15.83 o 
 -12   6   7       76.04       69.60     14.35 o 
 -11   6   7       86.97      126.78     13.56 o 
 -10   6   7      131.93      132.58      9.20 o 
  -9   6   7       20.21       32.76      8.37 o 
  -8   6   7      411.41      416.79     21.23 o 
  -7   6   7      672.24      644.27     18.76 o 
  -6   6   7      745.82      743.16     83.28 o 
  -5   6   7      236.60      245.45     23.51 o 
  -4   6   7      612.83      616.61     48.63 o 
  -3   6   7      351.84      345.99     25.54 o 
  -2   6   7      252.96      213.57     14.48 o 
  -1   6   7        0.05       -7.35      8.62 o 
   0   6   7       90.01       97.68     10.23 o 
   1   6   7       52.54       59.08      7.83 o 
   2   6   7      163.67      169.46     21.30 o 
   3   6   7       15.73       20.86      7.96 o 
   4   6   7       55.50       57.02      8.34 o 
   5   6   7        0.46       -3.31     11.89 o 
   6   6   7       15.51       15.07     18.37 o 
   7   6   7        0.20       11.56     15.69 o 
   8   6   7        0.03       48.05     21.16 o 
 -13   7   7        0.44       -0.32     15.59 o 
 -12   7   7        4.01       -3.21     14.35 o 
 -11   7   7        0.22       -0.98     18.03 o 
 -10   7   7        5.93       15.15      8.32 o 
  -9   7   7       28.24       11.62     11.77 o 
  -8   7   7       60.95       59.91      8.45 o 
  -7   7   7        1.57       -0.60     10.23 o 
  -6   7   7        2.64       -7.17     11.06 o 
  -5   7   7      117.85      106.40      8.06 o 
  -4   7   7      218.29      223.70      8.72 o 
  -3   7   7      226.03      198.19      8.51 o 
  -2   7   7      152.72      136.31     13.16 o 
  -1   7   7        8.30       -5.73      7.04 o 
   0   7   7       31.66       47.27      7.63 o 
   1   7   7        3.79        7.15      8.13 o 
   2   7   7       81.92       59.59      8.18 o 
   3   7   7        1.46       16.13     16.68 o 
   4   7   7        6.96        7.15      8.01 o 
   5   7   7        3.67      -11.40     12.40 o 
   6   7   7        2.03       -3.41     13.68 o 
   7   7   7        1.64       13.15     15.15 o 
 -13   8   7        2.35      -25.29     17.24 o 
 -12   8   7       77.36       64.26     21.18 o 
 -11   8   7       79.50       94.61     13.97 o 
 -10   8   7       84.06      116.18     13.20 o 
  -9   8   7       31.89       20.08      8.38 o 
  -8   8   7      114.97      143.17     25.98 o 
  -7   8   7      355.94      395.20     36.79 o 
  -6   8   7       54.61       61.53      8.06 o 
  -5   8   7      326.69      291.81     46.05 o 
  -4   8   7      303.38      321.25     34.61 o 
  -3   8   7      176.52      198.97     26.77 o 
  -2   8   7      655.04      809.68    102.63 o 
  -1   8   7       62.66       83.90     10.65 o 
   0   8   7      253.15      284.17     28.20 o 
   1   8   7       58.14       70.10      8.18 o 
   2   8   7       27.50       49.31      8.00 o 
   3   8   7       22.39       23.85      8.19 o 
   4   8   7        2.13        9.56     20.65 o 
   5   8   7        2.58        0.55     24.89 o 
   6   8   7        0.53       -3.94     14.03 o 
   7   8   7       16.74       65.52     21.44 o 
 -12   9   7       30.85       33.96     15.53 o 
 -11   9   7        4.33       12.57     14.10 o 
 -10   9   7       56.11       53.76     13.62 o 
  -9   9   7      453.87      459.14     15.70 o 
  -8   9   7      110.60       87.72     12.03 o 
  -7   9   7       43.03       36.76     13.94 o 
  -6   9   7      850.68      919.53     36.26 o 
  -5   9   7      318.45      313.02      9.76 o 
  -4   9   7       15.30       15.39      7.82 o 
  -3   9   7       95.54      121.75     19.16 o 
  -2   9   7      143.30       98.57     25.61 o 
  -1   9   7       63.99       63.32     10.05 o 
   0   9   7       23.84       42.44     13.49 o 
   1   9   7        0.36        5.17     20.50 o 
   2   9   7        0.73        0.98      7.74 o 
   3   9   7        9.42        6.97     11.66 o 
   4   9   7       34.65       36.09     12.88 o 
   5   9   7        2.55       39.07     26.01 o 
   6   9   7        0.21      -19.58     14.40 o 
 -12  10   7       23.44       38.68     28.64 o 
 -11  10   7       11.06       17.88     14.92 o 
 -10  10   7        0.22      -16.12     22.49 o 
  -9  10   7        0.10        9.35     12.75 o 
  -8  10   7        5.00        7.32     11.95 o 
  -7  10   7      121.39       84.86     16.65 o 
  -6  10   7       10.60       10.28      8.03 o 
  -5  10   7      352.64      385.39     50.22 o 
  -4  10   7      388.86      392.96     56.78 o 
  -3  10   7       95.89      102.62      9.67 o 
  -2  10   7       64.62       60.78      8.34 o 
  -1  10   7       47.37       56.75      8.62 o 
   0  10   7       18.42       31.88      7.93 o 
   1  10   7       14.87       14.73      7.74 o 
   2  10   7        0.12       -9.02     11.31 o 
   3  10   7        4.50       10.88     12.28 o 
   4  10   7       17.10       33.48     13.45 o 
   5  10   7        0.01      -11.35     18.44 o 
   6  10   7        0.79       15.71     15.33 o 
 -11  11   7        0.58      -11.62     15.34 o 
 -10  11   7        0.21        7.55     28.98 o 
  -9  11   7      136.30      119.29     14.71 o 
  -8  11   7       34.45       24.80     13.12 o 
  -7  11   7       66.18       42.05     20.92 o 
  -6  11   7       63.40       73.36     14.47 o 
  -5  11   7       26.03       24.69     11.45 o 
  -4  11   7        2.78        5.01      7.79 o 
  -3  11   7       20.71       10.70      7.87 o 
  -2  11   7      112.33       86.72     23.06 o 
  -1  11   7      190.26      179.34     14.70 o 
   0  11   7       87.94       81.19     12.25 o 
   1  11   7       13.66        9.51     37.48 o 
   2  11   7        0.44      -11.19     12.12 o 
   3  11   7        4.62        5.12     13.21 o 
   4  11   7        6.09       12.55     17.28 o 
   5  11   7        2.17       -0.57     17.28 o 
 -10  12   7       34.37       40.44     15.53 o 
  -9  12   7        0.11       12.61     14.55 o 
  -8  12   7      105.82      130.87     14.76 o 
  -7  12   7       83.59       71.79     36.44 o 
  -6  12   7        8.17        2.53     12.40 o 
  -5  12   7        3.73      -18.56     29.20 o 
  -4  12   7      105.25      143.18     14.06 o 
  -3  12   7       96.61      142.99     12.96 o 
  -2  12   7       52.40       58.97     12.56 o 
  -1  12   7        4.21      -10.32     19.30 o 
   0  12   7       89.02      130.96     13.20 o 
   1  12   7       19.39       27.24     22.00 o 
   2  12   7        1.74      -15.48     13.00 o 
   3  12   7        8.27        6.80     13.90 o 
   4  12   7        0.42       -6.36     14.51 o 
  -9  13   7       32.43       45.09     15.69 o 
  -8  13   7        0.86        4.87     14.52 o 
  -7  13   7       25.98       17.79     14.21 o 
  -6  13   7       44.20       26.63     13.97 o 
  -5  13   7      104.17      142.29     38.65 o 
  -4  13   7        4.71        2.06     12.96 o 
  -3  13   7        2.16       -7.06     12.74 o 
  -2  13   7       11.28       11.98     13.27 o 
  -1  13   7       11.72       31.68     12.80 o 
   0  13   7      197.38      163.02     26.02 o 
   1  13   7       69.91       52.57     14.19 o 
   2  13   7        1.21      -11.49     14.02 o 
   3  13   7       15.69       31.26     14.94 o 
  -7  14   7        1.56      -14.34     15.11 o 
  -6  14   7        0.51       -2.33     14.63 o 
  -5  14   7        0.08       15.42     23.65 o 
  -4  14   7        0.95      -20.94     18.70 o 
  -3  14   7        0.08      -12.94     21.33 o 
  -2  14   7       10.30       -5.55     20.09 o 
  -1  14   7       34.51       26.12     22.34 o 
   0  14   7        4.26      -11.31     15.97 o 
   1  14   7       24.27       46.56     22.94 o 
  -4  15   7       10.82        1.10     15.00 o 
  -3  15   7        5.51       19.98     15.27 o 
  -2  15   7       37.06       11.84     33.59 o 
 -14   0   8       40.19       64.48     22.72 o 
 -13   0   8      779.75      910.23     37.45 o 
 -12   0   8      347.31      404.21     37.73 o 
 -11   0   8      109.37      109.86      9.24 o 
 -10   0   8     1046.21     1059.45     32.66 o 
  -9   0   8     2721.72     2775.18     41.22 o 
  -8   0   8      853.84      937.53     24.59 o 
  -7   0   8      353.31      354.69     10.11 o 
  -6   0   8     1885.28     1733.76     35.76 o 
  -5   0   8      523.01      502.39     12.56 o 
  -4   0   8     3093.55     3289.84    132.96 o 
  -3   0   8      320.95      313.42    117.51 o 
  -2   0   8     1448.93     1382.98     96.26 o 
  -1   0   8      424.24      294.83     96.11 o 
   0   0   8        2.83       12.70      7.67 o 
   1   0   8       37.56       11.82     17.54 o 
   2   0   8      129.20      168.18     76.37 o 
   3   0   8      290.23      195.77     81.23 o 
   4   0   8      462.17      242.52     91.41 o 
   5   0   8        7.88       16.57     12.82 o 
   6   0   8        0.20        2.04     16.83 o 
   7   0   8       13.05       15.51     15.46 o 
   8   0   8        8.42       29.69     16.89 o 
 -14   1   8       30.92       21.55     10.91 o 
 -13   1   8        0.44        8.13      9.84 o 
 -12   1   8       84.16       72.43      9.57 o 
 -11   1   8      371.33      322.12     14.24 o 
 -10   1   8      187.48      197.69      7.37 o 
  -9   1   8      109.87      130.17     15.45 o 
  -8   1   8        9.59       16.96      6.21 o 
  -7   1   8      846.24      858.65     14.92 o 
  -6   1   8      637.96      680.70     21.20 o 
  -5   1   8       21.43       26.44      6.93 o 
  -4   1   8      952.57      935.77     86.33 o 
  -3   1   8     1113.34     1085.69     82.68 o 
  -2   1   8       31.04       34.79     17.60 o 
  -1   1   8       24.64        8.58      6.09 o 
   0   1   8       95.02       88.37     20.36 o 
   1   1   8        2.23        5.83      8.48 o 
   2   1   8        3.01       26.24      7.08 o 
   3   1   8        0.97       -9.65      6.43 o 
   4   1   8       48.34       21.81      7.50 o 
   5   1   8       71.57       36.15      9.35 o 
   6   1   8        2.00       11.66      9.98 o 
   7   1   8        1.13       -8.79     10.73 o 
   8   1   8        0.23       13.72     11.69 o 
 -14   2   8        7.26        3.01     15.32 o 
 -13   2   8       81.00       77.72     14.79 o 
 -12   2   8        0.35       19.12     18.67 o 
 -11   2   8        0.20        6.24     11.08 o 
 -10   2   8        0.54        2.52      9.73 o 
  -9   2   8      176.40      185.37     13.50 o 
  -8   2   8      166.41      176.91     14.06 o 
  -7   2   8      111.73      122.28      7.99 o 
  -6   2   8      273.15      290.50     26.55 o 
  -5   2   8      232.71      231.54     17.74 o 
  -4   2   8       12.79       18.11      6.32 o 
  -3   2   8       79.28       82.66      7.05 o 
  -2   2   8       76.41       62.98     24.97 o 
  -1   2   8       56.94       82.02     20.47 o 
   0   2   8       56.34       44.20     19.57 o 
   1   2   8       61.59       57.51     26.47 o 
   2   2   8        3.54       18.42      9.33 o 
   3   2   8        6.73       11.29     11.38 o 
   4   2   8        2.39        2.79     17.77 o 
   5   2   8       16.83       -7.82     13.65 o 
   6   2   8       35.42       37.11     14.63 o 
   7   2   8        4.16       13.74     25.11 o 
   8   2   8       10.05        4.71     17.00 o 
 -14   3   8       29.00        6.87     16.07 o 
 -13   3   8        7.95       -6.77     16.62 o 
 -12   3   8      312.84      293.21     35.36 o 
 -11   3   8      523.71      496.74     12.04 o 
 -10   3   8      109.02      106.49      9.14 o 
  -9   3   8      264.05      283.85      9.90 o 
  -8   3   8     1623.46     1733.71     77.61 o 
  -7   3   8     1516.67     1643.81     55.47 o 
  -6   3   8      872.56      786.72     35.74 o 
  -5   3   8       30.61       43.41      7.05 o 
  -4   3   8     1516.89     1410.13    132.77 o 
  -3   3   8      523.23      474.04     23.83 o 
  -2   3   8       54.68       22.79      6.99 o 
  -1   3   8      182.27      205.39     20.85 o 
   0   3   8       18.62        8.06      7.12 o 
   1   3   8       30.90       23.59     18.44 o 
   2   3   8       39.92       35.79     13.98 o 
   3   3   8      171.56      201.82     52.23 o 
   4   3   8       23.84        1.26     10.39 o 
   5   3   8        8.68        8.57     27.25 o 
   6   3   8        0.07      -13.59     15.56 o 
   7   3   8        2.78      -10.96     31.30 o 
 -14   4   8       55.56       51.51     23.84 o 
 -13   4   8      174.75      201.58     20.62 o 
 -12   4   8      163.64      170.99     15.37 o 
 -11   4   8       34.05       26.67     12.34 o 
 -10   4   8       81.09       78.65     15.56 o 
  -9   4   8      842.90      884.87     76.27 o 
  -8   4   8     1575.40     1628.72     85.75 o 
  -7   4   8       43.44       50.44      8.43 o 
  -6   4   8     1329.14     1320.65    131.31 o 
  -5   4   8     1088.11     1025.20    103.92 o 
  -4   4   8      104.87       68.54     17.51 o 
  -3   4   8        7.07        7.66     16.31 o 
  -2   4   8      289.95      298.92     17.63 o 
  -1   4   8      232.94      299.83     23.25 o 
   0   4   8       80.40       91.07      8.81 o 
   1   4   8        0.11       18.28      7.61 o 
   2   4   8       28.31       18.48      8.35 o 
   3   4   8      373.12      431.93    106.17 o 
   4   4   8       24.04       -1.25      8.85 o 
   5   4   8       34.89        5.64     15.49 o 
   6   4   8        5.66        6.63     20.94 o 
   7   4   8        7.23       11.78     26.39 o 
 -14   5   8        2.23       17.11     21.34 o 
 -13   5   8        3.26       -2.42     15.76 o 
 -12   5   8       17.76       15.64     14.69 o 
 -11   5   8       20.96       11.28     12.45 o 
 -10   5   8       10.75        0.26      8.33 o 
  -9   5   8      101.07       83.86      8.67 o 
  -8   5   8        9.37       15.61      7.92 o 
  -7   5   8       42.89       30.89      7.66 o 
  -6   5   8      443.19      370.73     20.41 o 
  -5   5   8       81.16       58.92      7.53 o 
  -4   5   8      234.54      204.33      8.47 o 
  -3   5   8       53.02       37.79      7.27 o 
  -2   5   8       11.53        7.47      8.88 o 
  -1   5   8       34.54       24.97     14.43 o 
   0   5   8       44.31       38.08     17.73 o 
   1   5   8       13.12        8.06      8.88 o 
   2   5   8        0.05        4.56     10.61 o 
   3   5   8       17.29        5.12      8.74 o 
   4   5   8        4.00      -19.89     18.55 o 
   5   5   8       34.90       10.39     14.53 o 
   6   5   8        0.31       -7.88     16.86 o 
   7   5   8        8.05        9.40     23.56 o 
 -13   6   8      102.21       77.10     27.85 o 
 -12   6   8       46.03       55.05     14.33 o 
 -11   6   8       53.33       46.96     12.95 o 
 -10   6   8      147.23      162.84     36.07 o 
  -9   6   8      627.25      605.19    105.46 o 
  -8   6   8      210.30      224.72     42.37 o 
  -7   6   8        0.33       12.64     13.16 o 
  -6   6   8      573.11      601.70     74.10 o 
  -5   6   8      603.93      615.50     92.98 o 
  -4   6   8       84.73       75.83     16.16 o 
  -3   6   8      224.25      248.17     33.60 o 
  -2   6   8        4.54       -0.95      7.36 o 
  -1   6   8      331.70      365.79     18.26 o 
   0   6   8       16.96       27.70     10.05 o 
   1   6   8       11.11       12.19      8.28 o 
   2   6   8        9.01        0.40      8.42 o 
   3   6   8       12.07       24.74     10.08 o 
   4   6   8        5.59        6.84     13.06 o 
   5   6   8        9.10       27.44     22.94 o 
   6   6   8        0.93       -3.09     16.09 o 
   7   6   8        0.69       28.89     22.38 o 
 -13   7   8        0.72        9.18     15.96 o 
 -12   7   8       85.09       87.46     15.27 o 
 -11   7   8      344.40      342.46     16.19 o 
 -10   7   8      271.08      235.32     19.61 o 
  -9   7   8        6.21        0.46     17.13 o 
  -8   7   8      483.59      499.05     20.56 o 
  -7   7   8      528.62      512.25     23.67 o 
  -6   7   8      134.05      111.01      8.56 o 
  -5   7   8      789.51      730.07     53.86 o 
  -4   7   8      562.23      565.60     26.56 o 
  -3   7   8     1155.68     1210.70     50.88 o 
  -2   7   8      149.64      120.67     31.04 o 
  -1   7   8        9.58        1.09      7.71 o 
   0   7   8      154.61      145.75     55.08 o 
   1   7   8      276.66      316.96     77.62 o 
   2   7   8       10.79       11.15     11.66 o 
   3   7   8       50.55        4.86     12.81 o 
   4   7   8       24.42       14.83     13.69 o 
   5   7   8        9.69       25.26     21.37 o 
   6   7   8        1.51      -13.43     21.14 o 
 -13   8   8       58.02       21.78     28.45 o 
 -12   8   8       38.65       47.13     15.29 o 
 -11   8   8       36.67       36.34     17.36 o 
 -10   8   8       81.90       80.76     13.59 o 
  -9   8   8       16.95       14.74     12.05 o 
  -8   8   8       15.13        7.25      8.18 o 
  -7   8   8       13.93       10.52      8.00 o 
  -6   8   8        4.50       13.38     15.29 o 
  -5   8   8      150.04      129.60      8.69 o 
  -4   8   8       83.83       71.89     18.41 o 
  -3   8   8       56.00       48.63      8.11 o 
  -2   8   8        3.67       23.57      7.98 o 
  -1   8   8      274.82      323.58     28.42 o 
   0   8   8       10.27       16.43     11.13 o 
   1   8   8        1.35        7.24     12.67 o 
   2   8   8        5.16       11.58     12.11 o 
   3   8   8       35.29       67.40     13.65 o 
   4   8   8        2.02       -7.56     31.15 o 
   5   8   8        9.64        8.98     15.12 o 
   6   8   8        0.95       26.59     16.52 o 
 -12   9   8        2.03       -4.56     15.61 o 
 -11   9   8        6.48        6.69     14.68 o 
 -10   9   8        8.09       14.47     27.66 o 
  -9   9   8       29.01       19.87     12.93 o 
  -8   9   8        4.50        9.01     18.14 o 
  -7   9   8      189.74      186.54     12.11 o 
  -6   9   8       16.91       25.93      8.66 o 
  -5   9   8       73.45       70.16     19.68 o 
  -4   9   8      136.73      108.59      8.75 o 
  -3   9   8      428.48      434.51     15.19 o 
  -2   9   8       68.41       58.41     21.97 o 
  -1   9   8       89.44       89.83      8.72 o 
   0   9   8        7.74       15.86     14.54 o 
   1   9   8       15.80        8.68     12.08 o 
   2   9   8        0.62        1.91     14.13 o 
   3   9   8       12.02       -3.39     13.77 o 
   4   9   8        0.01        6.84     14.50 o 
   5   9   8        0.85        9.13     15.81 o 
 -11  10   8       11.48       31.91     15.26 o 
 -10  10   8       14.54       37.56     20.47 o 
  -9  10   8      131.78      150.53     22.01 o 
  -8  10   8      148.80      129.52     14.10 o 
  -7  10   8        6.01        3.06     12.27 o 
  -6  10   8       23.56       53.52     11.98 o 
  -5  10   8      120.48      122.84     14.55 o 
  -4  10   8       77.93       56.51      8.47 o 
  -3  10   8       95.49       98.90     14.51 o 
  -2  10   8       11.64       14.45      7.93 o 
  -1  10   8      177.15      159.63     20.77 o 
   0  10   8       61.28       90.92     21.82 o 
   1  10   8        2.27       -1.52     15.22 o 
   2  10   8       39.71       29.01     19.12 o 
   3  10   8        1.42       16.85     14.35 o 
   4  10   8       18.97       46.43     15.66 o 
 -10  11   8       23.83       18.77     15.09 o 
  -9  11   8        2.57        1.57     14.25 o 
  -8  11   8       21.40        4.18     13.94 o 
  -7  11   8      133.78       99.10     14.04 o 
  -6  11   8        8.06      -18.37     12.25 o 
  -5  11   8        0.48        7.44     19.27 o 
  -4  11   8        3.96       -5.85     19.72 o 
  -3  11   8       49.42       28.85     12.48 o 
  -2  11   8        9.06      -11.16     12.27 o 
  -1  11   8       16.84       24.15     12.66 o 
   0  11   8        3.81        2.60     25.71 o 
   1  11   8       38.47       25.61     13.98 o 
   2  11   8        0.07      -20.44     17.02 o 
   3  11   8        0.13       -6.89     14.96 o 
   4  11   8        1.45       -5.09     15.99 o 
  -9  12   8        3.21      -11.76     23.58 o 
  -8  12   8       26.14       29.53     14.76 o 
  -7  12   8        0.43      -10.52     13.88 o 
  -6  12   8       73.12       76.17     20.09 o 
  -5  12   8        0.02       -3.91     13.06 o 
  -4  12   8        4.74       22.44     13.42 o 
  -3  12   8       15.37        3.98     13.01 o 
  -2  12   8        0.20       49.71     13.32 o 
  -1  12   8        2.38        5.66     13.38 o 
   0  12   8       16.32        2.36     13.80 o 
   1  12   8        0.05      -21.41     14.27 o 
   2  12   8        0.00       20.65     15.06 o 
  -8  13   8        2.32        9.50     15.33 o 
  -7  13   8       45.88       36.66     21.29 o 
  -6  13   8       18.55        7.64     14.44 o 
  -5  13   8        1.65        7.31     27.89 o 
  -4  13   8        0.89        1.49     14.13 o 
  -3  13   8       49.66       30.77     28.94 o 
  -2  13   8        1.27      -10.80     14.07 o 
  -1  13   8        7.41        0.61     14.44 o 
   0  13   8       41.86       42.97     42.70 o 
   1  13   8       10.63       11.12     19.83 o 
  -6  14   8        0.33        5.78     15.40 o 
  -5  14   8       24.58       48.79     15.56 o 
  -4  14   8        7.78       -1.17     27.96 o 
  -3  14   8        9.35       35.45     15.26 o 
  -2  14   8        0.60       16.39     15.02 o 
  -1  14   8        0.19       14.59     15.56 o 
 -14   1   9       82.62       80.88     12.07 o 
 -13   1   9      135.29      127.20     11.54 o 
 -12   1   9      105.83      112.66     19.90 o 
 -11   1   9       64.12       57.81      6.63 o 
 -10   1   9      102.13      118.43     22.40 o 
  -9   1   9      519.76      633.01     34.68 o 
  -8   1   9      290.46      313.94     20.16 o 
  -7   1   9        3.14        6.17      6.25 o 
  -6   1   9      826.08      977.48     24.80 o 
  -5   1   9      294.59      311.99     37.12 o 
  -4   1   9      372.80      381.67     53.99 o 
  -3   1   9        7.64        4.14      5.47 o 
  -2   1   9      710.37      733.49     45.86 o 
  -1   1   9       89.35      105.78     30.70 o 
   0   1   9       71.18       73.00     14.36 o 
   1   1   9        2.38        8.27      8.16 o 
   2   1   9        6.24        8.85      8.71 o 
   3   1   9       78.49      118.21     16.15 o 
   4   1   9       14.25       19.85      9.50 o 
   5   1   9        0.02        3.50     10.57 o 
   6   1   9        4.37        4.06     15.41 o 
 -14   2   9       41.64      100.99     25.34 o 
 -13   2   9        3.02        8.24     16.08 o 
 -12   2   9      245.48      229.86     18.05 o 
 -11   2   9      320.66      471.81     21.59 o 
 -10   2   9      101.48       98.23     10.32 o 
  -9   2   9      204.66      232.35     12.22 o 
  -8   2   9       34.13       33.89     12.22 o 
  -7   2   9     1358.96     1470.40     68.75 o 
  -6   2   9      272.17      241.62     13.65 o 
  -5   2   9       24.16       17.19      7.63 o 
  -4   2   9     1483.31     1593.91     29.47 o 
  -3   2   9      525.27      523.75     12.60 o 
  -2   2   9      364.66      388.40     10.26 o 
  -1   2   9       67.02       84.33     26.02 o 
   0   2   9      347.39      330.70     73.21 o 
   1   2   9      109.07       93.47      9.66 o 
   2   2   9       14.68       23.50     10.19 o 
   3   2   9        0.67      -16.46     11.61 o 
   4   2   9       14.59        6.69     29.09 o 
   5   2   9       51.94       23.34     15.49 o 
   6   2   9        0.21       -2.99     15.77 o 
 -14   3   9       28.30        7.70     18.38 o 
 -13   3   9      122.87      121.64     44.88 o 
 -12   3   9       38.45       31.49     17.54 o 
 -11   3   9      105.96       79.14     14.52 o 
 -10   3   9       27.63       42.49      9.01 o 
  -9   3   9      338.25      340.51     42.53 o 
  -8   3   9       40.59       48.19      8.75 o 
  -7   3   9      217.75      222.22      9.59 o 
  -6   3   9      139.18      133.14      8.72 o 
  -5   3   9        9.74       12.17      7.58 o 
  -4   3   9      116.70       90.19      8.32 o 
  -3   3   9        3.08        0.86     16.87 o 
  -2   3   9      309.72      272.95     41.03 o 
  -1   3   9       14.50       17.02     11.47 o 
   0   3   9        0.14       -7.92      8.24 o 
   1   3   9       16.09       35.58     24.37 o 
   2   3   9       53.37       59.13     19.79 o 
   3   3   9       60.03       77.67     15.59 o 
   4   3   9       34.51       57.21     18.94 o 
   5   3   9        0.89      -25.73     17.15 o 
   6   3   9        0.93        6.45     22.53 o 
 -14   4   9       12.40      -35.70     23.80 o 
 -13   4   9        0.31        7.99     18.51 o 
 -12   4   9       26.05       58.24     15.28 o 
 -11   4   9       22.34       26.35     23.05 o 
 -10   4   9        3.30       11.18      8.72 o 
  -9   4   9      635.80      616.71     37.78 o 
  -8   4   9      695.61      755.32     40.71 o 
  -7   4   9       37.53       65.28      8.96 o 
  -6   4   9       27.99       12.68      9.15 o 
  -5   4   9       97.12       82.20      8.27 o 
  -4   4   9       44.67       35.00      7.92 o 
  -3   4   9      179.29      172.06      9.15 o 
  -2   4   9       76.19       72.77      9.22 o 
  -1   4   9        6.95       -6.00     11.02 o 
   0   4   9       21.38        9.84      8.46 o 
   1   4   9       58.33       58.18     25.57 o 
   2   4   9      121.67      152.48     37.49 o 
   3   4   9        2.05       -4.61     19.08 o 
   4   4   9      100.26       88.83     21.74 o 
   5   4   9        0.11      -23.67     18.71 o 
   6   4   9        0.12        2.93     23.13 o 
 -13   5   9      144.08      145.82     17.80 o 
 -12   5   9      108.81       97.08     22.64 o 
 -11   5   9       53.50       34.72     14.18 o 
 -10   5   9      414.45      394.76     15.57 o 
  -9   5   9      252.01      272.90     10.22 o 
  -8   5   9      211.51      234.92     15.07 o 
  -7   5   9      221.69      271.14     12.90 o 
  -6   5   9      407.93      387.44     24.38 o 
  -5   5   9      135.22      132.06      9.22 o 
  -4   5   9      463.04      496.98     12.36 o 
  -3   5   9        7.55       -2.80      7.97 o 
  -2   5   9      622.00      670.55     20.98 o 
  -1   5   9      137.49      143.67     14.55 o 
   0   5   9      168.74      238.00     58.98 o 
   1   5   9       95.04      112.44     13.23 o 
   2   5   9       91.83       68.21     21.82 o 
   3   5   9        9.79       28.76     13.11 o 
   4   5   9        2.74      -20.99     14.02 o 
   5   5   9       20.71       35.04     16.50 o 
   6   5   9        2.38      -21.63     20.73 o 
 -13   6   9        0.10       12.02     16.35 o 
 -12   6   9      141.14      124.80     16.12 o 
 -11   6   9      186.21      190.32     18.67 o 
 -10   6   9        9.03       16.69     19.08 o 
  -9   6   9        2.00        3.50      8.34 o 
  -8   6   9      472.07      493.66     65.45 o 
  -7   6   9      344.54      339.41     32.55 o 
  -6   6   9       47.75       51.89      8.42 o 
  -5   6   9      135.49      183.10     28.64 o 
  -4   6   9     1119.08     1138.40     81.63 o 
  -3   6   9       11.87       11.50     17.21 o 
  -2   6   9       53.65       69.67     24.40 o 
  -1   6   9       48.98       74.51     12.07 o 
   0   6   9       86.37       99.69      9.01 o 
   1   6   9       20.78       16.91      8.59 o 
   2   6   9       11.11        4.51     36.66 o 
   3   6   9       55.87       35.96     13.83 o 
   4   6   9        5.65       -0.36     14.28 o 
   5   6   9        8.31      -12.48     15.89 o 
 -13   7   9       16.24       36.77     16.68 o 
 -12   7   9        4.48      -14.43     17.54 o 
 -11   7   9        0.65       23.78     14.29 o 
 -10   7   9       19.97       23.78     13.83 o 
  -9   7   9        5.70       -5.42     12.27 o 
  -8   7   9       88.90       71.26      8.75 o 
  -7   7   9       20.79       21.07     11.25 o 
  -6   7   9        8.09        6.36     12.97 o 
  -5   7   9       90.73       74.17      8.68 o 
  -4   7   9        1.85       10.52      8.11 o 
  -3   7   9      187.39      170.84     16.31 o 
  -2   7   9       40.21       27.75     17.96 o 
  -1   7   9      142.35      130.61     41.99 o 
   0   7   9        1.14       -3.96      8.32 o 
   1   7   9        6.21       13.36     12.27 o 
   2   7   9       16.38       11.69     33.92 o 
   3   7   9        0.03       13.84     13.78 o 
   4   7   9       17.24      -22.26     14.84 o 
   5   7   9        0.01        0.23     16.05 o 
 -12   8   9       38.57       25.64     15.96 o 
 -11   8   9      135.26      180.18     16.02 o 
 -10   8   9       36.12       66.95     18.78 o 
  -9   8   9        0.31       15.55     12.89 o 
  -8   8   9      358.72      425.94     77.29 o 
  -7   8   9      261.64      302.78     54.22 o 
  -6   8   9       26.80       34.16      8.28 o 
  -5   8   9      533.83      583.48     77.09 o 
  -4   8   9        3.94       10.30      8.23 o 
  -3   8   9      142.70      165.92     20.70 o 
  -2   8   9       24.65       59.79      8.55 o 
  -1   8   9        6.58        3.81      8.03 o 
   0   8   9       33.34       30.53     12.35 o 
   1   8   9        0.87       -7.18     12.59 o 
   2   8   9        6.98       -4.86     13.30 o 
   3   8   9        0.02       14.04     15.86 o 
   4   8   9       15.38       22.42     15.53 o 
 -11   9   9        9.36        4.36     15.32 o 
 -10   9   9      125.61      129.97     15.58 o 
  -9   9   9      138.42      102.41     14.44 o 
  -8   9   9       66.49       37.67     13.25 o 
  -7   9   9       70.62       80.54     12.90 o 
  -6   9   9      146.55      105.60     13.00 o 
  -5   9   9      205.14      193.04     13.49 o 
  -4   9   9       18.70       -4.82     15.48 o 
  -3   9   9       74.01       53.68     18.07 o 
  -2   9   9       78.27       90.83     16.57 o 
  -1   9   9       74.15       62.71     18.97 o 
   0   9   9        3.34        6.70     14.99 o 
   1   9   9       34.75       17.87     26.80 o 
   2   9   9       16.28       20.86     13.97 o 
   3   9   9        0.28        4.68     14.63 o 
   4   9   9        0.04       -8.05     15.85 o 
 -11  10   9       20.13        5.90     15.88 o 
 -10  10   9        1.54       -1.38     14.78 o 
  -9  10   9        6.09       -2.99     14.26 o 
  -8  10   9       22.06        6.29     13.52 o 
  -7  10   9        3.30       -2.72     12.84 o 
  -6  10   9       10.03      -14.57     14.21 o 
  -5  10   9       52.07       41.98     12.56 o 
  -4  10   9       16.65       16.70     12.42 o 
  -3  10   9       78.82       85.00     14.88 o 
  -2  10   9        9.32       28.88     12.86 o 
  -1  10   9       27.81       31.31     13.11 o 
   0  10   9       24.54       32.64     19.79 o 
   1  10   9        7.07        4.36     13.97 o 
   2  10   9        1.75       18.71     15.74 o 
   3  10   9        0.12       17.52     15.55 o 
 -10  11   9       20.82       10.41     15.90 o 
  -9  11   9       17.37       14.00     15.09 o 
  -8  11   9       52.47       34.72     14.45 o 
  -7  11   9       29.20       40.64     14.14 o 
  -6  11   9       34.22       70.02     20.69 o 
  -5  11   9        3.55       -0.37     19.64 o 
  -4  11   9        3.18       -3.30     20.88 o 
  -3  11   9       19.20       29.17     26.50 o 
  -2  11   9        8.10       -0.78     13.31 o 
  -1  11   9        8.68       -7.11     13.43 o 
   0  11   9       37.08       13.25     17.47 o 
   1  11   9       15.78       20.76     15.74 o 
   2  11   9       22.17       -5.11     15.37 o 
  -8  12   9       73.55      111.60     16.05 o 
  -7  12   9       79.86       81.80     18.33 o 
  -6  12   9        1.15       -9.31     14.07 o 
  -5  12   9       28.24       46.08     14.40 o 
  -4  12   9       18.87       20.81     14.15 o 
  -3  12   9       35.17       26.19     16.64 o 
  -2  12   9        0.54      -17.46     14.18 o 
  -1  12   9       12.59       46.33     14.51 o 
   0  12   9        0.16       10.74     14.57 o 
   1  12   9       10.15        9.70     15.58 o 
  -6  13   9        1.06       13.77     15.18 o 
  -5  13   9       23.77       19.12     16.76 o 
  -4  13   9        4.55      -22.03     33.66 o 
  -3  13   9        5.93       20.52     15.38 o 
  -2  13   9        0.10       -9.60     23.54 o 
  -1  13   9       25.11       11.03     15.29 o 
 -14   0  10      275.10      349.57     50.09 o 
 -13   0  10      411.67      462.57     17.81 o 
 -12   0  10      176.77      244.07     21.63 o 
 -11   0  10      189.08      219.99     14.21 o 
 -10   0  10      564.76      547.19     24.20 o 
  -9   0  10     1276.69     1295.91     77.70 o 
  -8   0  10      238.16      203.18      9.93 o 
  -7   0  10      458.12      457.29     12.07 o 
  -6   0  10      699.73      620.68     14.39 o 
  -5   0  10      689.15      678.48     99.22 o 
  -4   0  10       22.46       -5.50     15.09 o 
  -3   0  10        9.78       19.46     10.75 o 
  -2   0  10      796.82      613.78     45.07 o 
  -1   0  10       62.58       60.25     16.27 o 
   0   0  10       17.13       36.12     17.84 o 
   1   0  10        1.23       14.62      8.50 o 
   2   0  10        0.45       -2.47     12.92 o 
   3   0  10       16.65       37.44     24.48 o 
   4   0  10        8.88        3.88     14.80 o 
   5   0  10       14.03      -16.94     21.52 o 
 -14   1  10       29.98       53.14     11.46 o 
 -13   1  10       15.24        9.62     10.47 o 
 -12   1  10      127.91      134.00     10.50 o 
 -11   1  10      357.84      385.46     14.14 o 
 -10   1  10       85.73       90.81      7.66 o 
  -9   1  10       97.14      103.59      7.31 o 
  -8   1  10      736.26      741.95     12.66 o 
  -7   1  10      302.78      349.59     13.99 o 
  -6   1  10       35.03       34.34      5.43 o 
  -5   1  10      103.55      109.81     16.10 o 
  -4   1  10       73.34       63.93     13.94 o 
  -3   1  10      175.17      199.39     26.60 o 
  -2   1  10       47.26       36.01      5.71 o 
  -1   1  10       20.68        9.88      7.07 o 
   0   1  10       16.97       19.07      8.64 o 
   1   1  10       35.14       86.98     15.86 o 
   2   1  10        1.97       32.29      9.95 o 
   3   1  10        0.71       33.71     10.53 o 
   4   1  10       19.18        1.37     10.68 o 
   5   1  10        5.67       -9.73     11.25 o 
 -14   2  10        0.33      -11.22     20.99 o 
 -13   2  10       53.30       65.68     16.14 o 
 -12   2  10       28.35       86.59     19.98 o 
 -11   2  10       49.12       50.36     15.58 o 
 -10   2  10      110.88      103.72     14.85 o 
  -9   2  10       47.59       77.10     20.28 o 
  -8   2  10        4.89       -1.03      7.98 o 
  -7   2  10       99.68      119.28      8.66 o 
  -6   2  10       74.40       69.41      9.67 o 
  -5   2  10        4.52        1.40      7.65 o 
  -4   2  10        9.95        2.67      7.43 o 
  -3   2  10       73.69       65.91      9.71 o 
  -2   2  10        0.85        6.54      9.67 o 
  -1   2  10        0.11       -3.20      7.87 o 
   0   2  10       19.71       49.86      8.52 o 
   1   2  10        0.98       -5.50     14.09 o 
   2   2  10       16.14       37.83     31.34 o 
   3   2  10        0.43       10.17     16.86 o 
   4   2  10        0.37      -16.14     15.74 o 
   5   2  10        0.15      -24.11     16.07 o 
 -13   3  10       13.37       53.00     42.99 o 
 -12   3  10      318.70      371.37     18.48 o 
 -11   3  10      659.37      689.46     21.76 o 
 -10   3  10       76.51      110.26     12.88 o 
  -9   3  10      119.99      142.83     10.23 o 
  -8   3  10      319.64      376.46     11.10 o 
  -7   3  10     2065.56     2218.96    106.48 o 
  -6   3  10       18.89       18.60     11.02 o 
  -5   3  10      198.00      232.81     18.11 o 
  -4   3  10      590.78      628.90     49.97 o 
  -3   3  10      394.29      344.62     25.05 o 
  -2   3  10       13.27       -0.80      7.76 o 
  -1   3  10       32.95       48.12     14.47 o 
   0   3  10       68.36       92.54     25.68 o 
   1   3  10        1.38        3.95      7.91 o 
   2   3  10        1.06       29.91     13.99 o 
   3   3  10        8.48       36.41     16.87 o 
   4   3  10        1.86        8.39     20.00 o 
   5   3  10        8.88       10.33     23.17 o 
 -13   4  10      144.88      158.87     25.49 o 
 -12   4  10       21.80        9.97     14.45 o 
 -11   4  10       90.72      112.47     20.28 o 
 -10   4  10      325.41      307.02     27.19 o 
  -9   4  10       76.54       74.57      8.43 o 
  -8   4  10      298.52      309.43     35.32 o 
  -7   4  10       39.29       35.69     10.57 o 
  -6   4  10      426.08      413.94     35.59 o 
  -5   4  10     1022.64      917.87    106.43 o 
  -4   4  10      284.77      260.68     36.00 o 
  -3   4  10      193.87      241.91     10.31 o 
  -2   4  10      192.02      222.96      9.55 o 
  -1   4  10       91.18       82.89      8.72 o 
   0   4  10        9.70       -2.67     11.73 o 
   1   4  10        5.94      -14.68     12.23 o 
   2   4  10        1.32      -17.46     13.11 o 
   3   4  10       16.94       18.12     14.78 o 
   4   4  10       39.52       57.49     18.38 o 
   5   4  10        0.03        7.25     23.14 o 
 -13   5  10       11.01      -24.09     16.06 o 
 -12   5  10       14.48       34.98     14.95 o 
 -11   5  10        6.24       -0.09     21.78 o 
 -10   5  10       52.97       56.85     13.23 o 
  -9   5  10        3.71       21.13     22.42 o 
  -8   5  10       33.69       35.89     14.96 o 
  -7   5  10       12.10        4.69      8.02 o 
  -6   5  10       15.34        5.77      7.92 o 
  -5   5  10      171.38      188.44     19.05 o 
  -4   5  10        1.60        6.82      7.86 o 
  -3   5  10       15.20       17.35      8.02 o 
  -2   5  10       10.65        3.19     14.62 o 
  -1   5  10       36.65       46.07     14.99 o 
   0   5  10        2.21       -5.34     11.85 o 
   1   5  10       29.20       14.14     13.03 o 
   2   5  10        2.72       -9.45     13.49 o 
   3   5  10        0.10       19.34     15.63 o 
   4   5  10        2.99       -4.57     16.17 o 
 -13   6  10       17.03       23.64     27.96 o 
 -12   6  10       63.21       88.60     15.76 o 
 -11   6  10       16.85       13.04     20.54 o 
 -10   6  10       56.07       74.99     13.68 o 
  -9   6  10      358.97      398.97     57.19 o 
  -8   6  10       65.41       71.53     18.67 o 
  -7   6  10       94.25      127.99     20.88 o 
  -6   6  10      136.86      144.29     21.78 o 
  -5   6  10      197.18      191.30     27.93 o 
  -4   6  10       16.78       17.19      8.03 o 
  -3   6  10       11.77        6.75      8.21 o 
  -2   6  10       93.22       89.74      8.90 o 
  -1   6  10        8.62       32.56     10.38 o 
   0   6  10       32.42       37.51     12.62 o 
   1   6  10       53.35       91.33     29.91 o 
   2   6  10        6.58        1.67     13.78 o 
   3   6  10        3.47        6.49     35.05 o 
   4   6  10        0.23       -1.87     15.92 o 
 -12   7  10      122.83      114.86     16.76 o 
 -11   7  10       84.38       75.33     15.10 o 
 -10   7  10       44.09       50.76     20.92 o 
  -9   7  10        2.60        4.88     12.82 o 
  -8   7  10      336.61      360.78     35.29 o 
  -7   7  10      468.33      456.81     59.30 o 
  -6   7  10        0.89      -13.45     21.82 o 
  -5   7  10       36.59       59.12      8.16 o 
  -4   7  10       18.60        2.90      7.87 o 
  -3   7  10      363.58      387.42     10.19 o 
  -2   7  10       23.78       20.09     11.95 o 
  -1   7  10        0.19        9.64     12.23 o 
   0   7  10        1.34       10.12     12.74 o 
   1   7  10       28.99       16.88     13.85 o 
   2   7  10       44.35       42.21     21.44 o 
   3   7  10        0.39      -14.36     30.59 o 
   4   7  10        9.99        6.68     16.54 o 
 -11   8  10        5.67       -1.75     15.12 o 
 -10   8  10      102.05      138.98     58.26 o 
  -9   8  10       40.18       16.65     14.62 o 
  -8   8  10        6.42      -19.15     12.76 o 
  -7   8  10       12.88       14.65     12.32 o 
  -6   8  10        6.81        9.94     12.11 o 
  -5   8  10       17.46       13.79     27.78 o 
  -4   8  10       85.45       78.28     12.58 o 
  -3   8  10        0.08       -6.78     12.09 o 
  -2   8  10        1.59      -27.25     26.01 o 
  -1   8  10        7.21       -8.23     13.61 o 
   0   8  10       75.32      104.56     14.21 o 
   1   8  10       14.67       28.78     31.49 o 
   2   8  10        1.57       30.88     15.12 o 
   3   8  10        0.05       17.20     15.93 o 
 -11   9  10        9.75       12.41     24.29 o 
 -10   9  10        6.84        5.36     14.52 o 
  -9   9  10        0.45        3.91     13.98 o 
  -8   9  10        9.25       -5.61     13.52 o 
  -7   9  10       19.19       27.98     22.19 o 
  -6   9  10        0.05        1.46     12.66 o 
  -5   9  10        3.79       -4.97     28.41 o 
  -4   9  10        7.84        2.75     22.08 o 
  -3   9  10       18.39       31.71     12.74 o 
  -2   9  10       32.14       -7.69     13.04 o 
  -1   9  10        0.37        3.11     13.49 o 
   0   9  10        0.37        2.50     13.98 o 
   1   9  10        6.68        5.15     14.79 o 
   2   9  10       12.25       25.11     15.53 o 
 -10  10  10       94.40      139.17     38.28 o 
  -9  10  10       41.21       76.48     30.81 o 
  -8  10  10        9.41       -3.15     13.98 o 
  -7  10  10        0.65      -10.31     20.50 o 
  -6  10  10       56.87       79.72     13.91 o 
  -5  10  10       56.46       77.08     13.72 o 
  -4  10  10        8.91       -4.97     13.19 o 
  -3  10  10        1.09      -11.30     13.40 o 
  -2  10  10        2.26      -13.11     13.57 o 
  -1  10  10       76.35      163.79     34.98 o 
   0  10  10        6.43        8.56     14.52 o 
   1  10  10        2.93      -14.50     15.28 o 
  -8  11  10       19.76       20.11     15.33 o 
  -7  11  10       57.60       79.31     23.80 o 
  -6  11  10       31.72       22.21     14.29 o 
  -5  11  10        9.11       10.71     14.13 o 
  -4  11  10       21.72       53.23     21.37 o 
  -3  11  10       19.16       32.88     14.26 o 
  -2  11  10        4.98      -13.20     14.37 o 
  -1  11  10        0.37       19.15     29.09 o 
   0  11  10        1.66      -17.13     15.49 o 
  -6  12  10        1.40       12.44     15.03 o 
  -5  12  10       29.09       30.89     15.12 o 
  -4  12  10        4.29       34.32     14.94 o 
  -3  12  10        4.46       19.77     15.13 o 
  -2  12  10        4.50       22.84     15.36 o 
 -13   1  11       65.02       57.27     14.79 o 
 -12   1  11       11.62        9.15     10.47 o 
 -11   1  11       41.31       62.23     22.57 o 
 -10   1  11      188.79      224.09     13.65 o 
  -9   1  11        6.11        1.68     12.95 o 
  -8   1  11      115.28      113.51      7.68 o 
  -7   1  11       35.48       23.72      5.71 o 
  -6   1  11      156.27      160.34     22.63 o 
  -5   1  11      220.21      200.84     27.48 o 
  -4   1  11       34.69       30.23      7.76 o 
  -3   1  11        1.11        1.97      6.10 o 
  -2   1  11      161.55      161.49     17.46 o 
  -1   1  11      104.39       82.70     12.76 o 
   0   1  11       27.08       22.64     11.95 o 
   1   1  11        6.36       10.59      9.93 o 
   2   1  11        0.33        3.38      9.88 o 
   3   1  11        0.06       -4.83     10.20 o 
   4   1  11        7.65        7.10     13.67 o 
 -13   2  11       38.92       33.08     17.06 o 
 -12   2  11      257.24      340.35     23.16 o 
 -11   2  11      225.97      212.31     30.63 o 
 -10   2  11       34.66       74.45     19.64 o 
  -9   2  11       32.56       45.66     11.86 o 
  -8   2  11      733.87      831.14     51.74 o 
  -7   2  11       12.88       26.15     18.18 o 
  -6   2  11       59.55       65.04     14.47 o 
  -5   2  11       25.83       55.56     35.09 o 
  -4   2  11       79.44       86.68      8.22 o 
  -3   2  11      214.01      235.42      9.31 o 
  -2   2  11       16.15       10.95      7.83 o 
  -1   2  11        0.96       -0.04     11.13 o 
   0   2  11       41.60       54.28     20.69 o 
   1   2  11       19.07       30.34     19.64 o 
   2   2  11        0.59      -12.29     18.04 o 
   3   2  11        0.58       20.13     15.96 o 
   4   2  11        2.17       25.26     25.19 o 
 -13   3  11       66.86       75.50     41.50 o 
 -12   3  11       39.59       16.51     15.89 o 
 -11   3  11       22.78       39.90     13.24 o 
 -10   3  11      199.45      192.26     25.68 o 
  -9   3  11        6.20        0.31     11.49 o 
  -8   3  11       16.50        4.08     11.06 o 
  -7   3  11       54.03       58.84      7.85 o 
  -6   3  11      178.79      138.39      9.71 o 
  -5   3  11        0.65       -1.34     19.00 o 
  -4   3  11        5.87       13.22      7.49 o 
  -3   3  11        0.42        8.72      7.60 o 
  -2   3  11       47.40       56.12      7.94 o 
  -1   3  11       11.45       34.96     16.23 o 
   0   3  11       29.20        6.82     15.74 o 
   1   3  11        0.02       -2.49     24.03 o 
   2   3  11        0.26        7.80     14.73 o 
   3   3  11        1.72       -3.89     19.47 o 
 -13   4  11        1.19      -21.72     25.11 o 
 -12   4  11       55.74       78.89     18.11 o 
 -11   4  11       14.77       10.86     12.93 o 
 -10   4  11        0.41       15.92     17.24 o 
  -9   4  11       23.93        2.81     18.78 o 
  -8   4  11       33.76        8.48     11.02 o 
  -7   4  11      287.71      262.71     54.00 o 
  -6   4  11       76.91       89.65     15.11 o 
  -5   4  11        1.94        9.31      7.33 o 
  -4   4  11       14.32       12.86      7.40 o 
  -3   4  11       43.00       68.35     11.40 o 
  -2   4  11       11.37       18.90     23.80 o 
  -1   4  11        7.47       32.37     11.56 o 
   0   4  11        0.25       13.98     12.74 o 
   1   4  11        0.88        9.36     12.53 o 
   2   4  11        0.07       17.91     14.14 o 
   3   4  11        0.01       -3.59     15.78 o 
 -12   5  11       28.31       51.47     14.34 o 
 -11   5  11       27.58       43.89     25.75 o 
 -10   5  11      232.84      255.83     40.94 o 
  -9   5  11      165.65      159.63     20.55 o 
  -8   5  11       71.21       54.05     11.68 o 
  -7   5  11       29.58       28.49     19.98 o 
  -6   5  11      457.79      459.04     48.65 o 
  -5   5  11       39.96       23.31     16.61 o 
  -4   5  11        0.21        4.14     10.46 o 
  -3   5  11       15.82       38.96     10.84 o 
  -2   5  11       81.90       82.96     11.87 o 
  -1   5  11        4.14        3.77     11.60 o 
   0   5  11        5.23       12.58     11.94 o 
   1   5  11        3.71        6.75     12.61 o 
   2   5  11       13.56        7.87     15.11 o 
   3   5  11        1.96       12.77     16.04 o 
 -12   6  11       39.94       48.65     14.47 o 
 -11   6  11      178.96      173.72     35.50 o 
 -10   6  11        4.26       -7.69     12.59 o 
  -9   6  11       61.26       67.70     20.69 o 
  -8   6  11       29.43       43.33     11.67 o 
  -7   6  11      178.90      164.51     40.27 o 
  -6   6  11        3.76       22.74     15.33 o 
  -5   6  11       12.18       24.94     21.93 o 
  -4   6  11       62.69       93.27     16.53 o 
  -3   6  11      191.41      174.82     40.64 o 
  -2   6  11       13.98        4.60     13.01 o 
  -1   6  11       17.61       46.93     19.49 o 
   0   6  11       30.62       53.61     16.38 o 
   1   6  11       15.57       23.04     13.31 o 
   2   6  11       11.34      -10.97     14.57 o 
 -11   7  11       10.05        8.47     17.09 o 
 -10   7  11        2.91        7.70     12.78 o 
  -9   7  11       32.92       54.48     12.78 o 
  -8   7  11        7.33        5.27     11.99 o 
  -7   7  11       27.09       15.21     11.58 o 
  -6   7  11        2.38       -0.35     11.01 o 
  -5   7  11        2.71       12.20     11.20 o 
  -4   7  11       17.09       22.02     11.43 o 
  -3   7  11        4.73        0.62     11.29 o 
  -2   7  11       11.16       37.93     13.01 o 
  -1   7  11        2.26       11.62     12.30 o 
   0   7  11       26.82       21.35     13.13 o 
   1   7  11        0.18        1.60     13.31 o 
   2   7  11        1.25      -22.49     15.00 o 
 -10   8  11       17.98       22.36     13.57 o 
  -9   8  11       12.96       32.70     15.82 o 
  -8   8  11       66.39       80.19     26.95 o 
  -7   8  11      110.04       94.00     13.23 o 
  -6   8  11        0.15      -11.39     11.75 o 
  -5   8  11        1.76      -23.17     15.44 o 
  -4   8  11       83.83       89.40     22.53 o 
  -3   8  11        3.47      -19.82     14.51 o 
  -2   8  11       63.62       60.14     12.95 o 
  -1   8  11       23.29       21.16     12.99 o 
   0   8  11       24.16       10.72     13.58 o 
   1   8  11        4.49       -4.18     13.98 o 
 -10   9  11       93.89      134.33     14.94 o 
  -9   9  11       76.74       52.52     14.09 o 
  -8   9  11       13.86       -3.34     12.65 o 
  -7   9  11       24.02       32.61     12.85 o 
  -6   9  11      114.20       94.16     16.38 o 
  -5   9  11       36.45       32.71     16.16 o 
  -4   9  11        3.88        9.48     12.26 o 
  -3   9  11       42.04       41.51     13.20 o 
  -2   9  11       16.87       16.89     12.88 o 
  -1   9  11        7.03        0.18     13.09 o 
   0   9  11        0.25        4.20     13.67 o 
  -8  10  11       15.67       14.37     13.57 o 
  -7  10  11        4.96       14.39     16.08 o 
  -6  10  11       10.46        1.06     12.78 o 
  -5  10  11        1.11        2.53     20.92 o 
  -4  10  11       18.31       34.01     13.09 o 
  -3  10  11        2.53        8.64     12.88 o 
  -2  10  11        0.09       12.27     29.09 o 
  -1  10  11        6.79        3.80     32.16 o 
  -6  11  11       37.80       63.81     14.04 o 
  -5  11  11        1.30        0.26     13.62 o 
  -4  11  11        0.58        4.52     16.19 o 
 -12   0  12       44.05       45.24     14.50 o 
 -11   0  12      113.91      135.20     14.71 o 
 -10   0  12      504.59      547.01     43.92 o 
  -9   0  12      271.07      266.94     15.53 o 
  -8   0  12      175.46      149.51     15.04 o 
  -7   0  12      480.60      568.82     38.82 o 
  -6   0  12      769.70      845.28    143.56 o 
  -5   0  12       24.73      -12.20     22.68 o 
  -4   0  12        0.06       -5.10     31.19 o 
  -3   0  12       80.05       42.62     59.83 o 
  -2   0  12       17.83       -7.82     13.02 o 
  -1   0  12       53.26       35.22     13.27 o 
   0   0  12        0.64       16.77     13.05 o 
   1   0  12        1.29       -8.41     13.76 o 
   2   0  12        3.09      -17.00     16.79 o 
 -12   1  12      112.31       92.77     13.52 o 
 -11   1  12       57.94       39.17     20.76 o 
 -10   1  12        8.32       17.30     13.27 o 
  -9   1  12       56.81       36.95      9.08 o 
  -8   1  12       96.93       93.46     11.05 o 
  -7   1  12      101.38       75.57     11.16 o 
  -6   1  12       12.91        8.94      7.61 o 
  -5   1  12       20.04        4.68      7.91 o 
  -4   1  12      127.23      123.39     11.74 o 
  -3   1  12       11.33        9.30      8.54 o 
  -2   1  12        3.17       10.28      8.80 o 
  -1   1  12        4.05       13.15     12.08 o 
   0   1  12       15.62        0.09     10.90 o 
   1   1  12        0.07       32.05     10.11 o 
   2   1  12        0.05       14.64     16.43 o 
 -12   2  12       14.96       23.48     18.31 o 
 -11   2  12        0.07      -10.94     13.96 o 
 -10   2  12       34.49       26.21     13.17 o 
  -9   2  12      115.76      134.68     18.14 o 
  -8   2  12        1.02       25.15     12.52 o 
  -7   2  12       31.75       27.05     11.26 o 
  -6   2  12       84.70       86.93     11.52 o 
  -5   2  12        6.58        9.00     10.95 o 
  -4   2  12        3.07        9.24     11.14 o 
  -3   2  12        7.06       -9.61     11.31 o 
  -2   2  12       45.71       17.96     11.75 o 
  -1   2  12       13.59        5.46     12.36 o 
   0   2  12        0.26       44.08     14.13 o 
   1   2  12        1.69       28.29     21.29 o 
   2   2  12        2.01        9.08     17.21 o 
 -12   3  12      160.23      149.79     37.64 o 
 -11   3  12      250.63      241.71     15.81 o 
 -10   3  12        1.53       -9.92     14.39 o 
  -9   3  12      237.30      209.33     33.52 o 
  -8   3  12      151.75      152.01     19.76 o 
  -7   3  12       49.10       59.00     14.62 o 
  -6   3  12       95.51       61.56     11.59 o 
  -5   3  12      116.51      104.18     12.09 o 
  -4   3  12       44.77       36.17     11.53 o 
  -3   3  12      137.11      127.15     12.82 o 
  -2   3  12       10.77       18.84     11.81 o 
  -1   3  12       38.58       30.75     12.48 o 
   0   3  12       12.21       25.98     12.95 o 
   1   3  12        6.15       -0.20     15.22 o 
   2   3  12        0.77      -23.26     18.82 o 
 -12   4  12        4.24       12.95     14.61 o 
 -11   4  12      125.91      124.96     14.83 o 
 -10   4  12      228.02      257.67     39.11 o 
  -9   4  12       66.61       75.00     13.02 o 
  -8   4  12       15.60       21.53     12.06 o 
  -7   4  12       20.47       29.19     11.72 o 
  -6   4  12       83.84       63.92     14.21 o 
  -5   4  12       28.94       34.08     11.63 o 
  -4   4  12       30.49       23.01     11.69 o 
  -3   4  12        0.83       -7.29     11.91 o 
  -2   4  12       95.76      107.48     15.82 o 
  -1   4  12        9.50       30.38     17.92 o 
   0   4  12        1.62       26.63     17.84 o 
   1   4  12        3.45       13.58     14.09 o 
 -11   5  12        0.11        3.49     13.85 o 
 -10   5  12        0.92       17.58     13.36 o 
  -9   5  12       23.28       22.77     12.73 o 
  -8   5  12        1.42      -13.09     14.47 o 
  -7   5  12       12.01       24.48     11.94 o 
  -6   5  12       13.46       15.99     12.26 o 
  -5   5  12        6.69       15.23     11.61 o 
  -4   5  12        2.97        4.72     20.24 o 
  -3   5  12       44.07       30.14     19.79 o 
  -2   5  12       12.05       42.74     12.81 o 
  -1   5  12        1.93       -2.69     13.94 o 
   0   5  12        1.14        5.13     13.56 o 
   1   5  12        1.28        3.06     14.34 o 
 -11   6  12        4.49       -1.25     15.33 o 
 -10   6  12       53.68       69.02     19.34 o 
  -9   6  12       29.02       29.44     19.64 o 
  -8   6  12       35.70       37.61     20.54 o 
  -7   6  12       41.25       52.72     12.60 o 
  -6   6  12      109.97      124.74     44.91 o 
  -5   6  12       21.20       17.33     12.03 o 
  -4   6  12        2.89       24.49     22.45 o 
  -3   6  12       20.01       29.86     12.65 o 
  -2   6  12        1.31       11.77     12.82 o 
  -1   6  12        4.73       -7.69     13.31 o 
   0   6  12        0.04        8.00     13.89 o 
 -10   7  12        3.03        9.05     22.87 o 
  -9   7  12       30.50       41.66     16.27 o 
  -8   7  12       37.82       38.40     20.20 o 
  -7   7  12      171.66      152.35     38.24 o 
  -6   7  12        0.98       -7.23     12.31 o 
  -5   7  12       69.07       80.40     20.02 o 
  -4   7  12       35.06        3.52     12.44 o 
  -3   7  12        3.21       12.92     13.20 o 
  -2   7  12       18.48       22.45     13.37 o 
  -1   7  12       22.68       19.46     14.14 o 
   0   7  12        0.39      -19.39     14.24 o 
  -9   8  12       10.59      -18.48     13.77 o 
  -8   8  12        3.86       -9.14     13.17 o 
  -7   8  12        2.98       10.52     17.02 o 
  -6   8  12       50.34       23.69     16.64 o 
  -5   8  12        2.02       -8.72     12.84 o 
  -4   8  12        0.01      -19.74     13.16 o 
  -3   8  12        1.70      -10.88     13.27 o 
  -2   8  12       10.62       28.23     13.82 o 
  -1   8  12        0.10       -3.39     14.37 o 
  -7   9  12        4.08      -12.91     13.46 o 
  -6   9  12        5.24        0.90     19.12 o 
  -5   9  12        5.01       21.76     13.62 o 
  -4   9  12        0.35        4.76     23.69 o 
  -3   9  12        2.99       -6.99     22.90 o 
 -11   1  13       46.93       67.43     14.67 o 
 -10   1  13      175.27      158.46     11.80 o 
  -9   1  13       41.06       33.81     10.98 o 
  -8   1  13       48.11       46.92      9.05 o 
  -7   1  13        3.03        8.67      8.49 o 
  -6   1  13       16.11       29.92     15.39 o 
  -5   1  13        7.24        5.37      8.48 o 
  -4   1  13        0.89        8.96      8.63 o 
  -3   1  13        0.48       -7.02     12.78 o 
  -2   1  13        0.48       20.12     10.50 o 
  -1   1  13        6.53       11.35     13.25 o 
   0   1  13        0.03      -14.13     10.98 o 
 -11   2  13       81.07       68.96     43.49 o 
 -10   2  13        0.42       -5.01     13.25 o 
  -9   2  13       27.32       43.26     14.21 o 
  -8   2  13       34.74       49.06     12.74 o 
  -7   2  13      184.70      136.22     22.23 o 
  -6   2  13        9.83       -4.39     11.63 o 
  -5   2  13        0.73        0.24     11.91 o 
  -4   2  13       50.20       65.58     12.82 o 
  -3   2  13       20.88       22.35     12.74 o 
  -2   2  13        0.84      -18.97     12.65 o 
  -1   2  13       40.50       30.00     29.91 o 
   0   2  13        0.14        5.59     15.96 o 
 -11   3  13        1.03       -8.57     16.27 o 
 -10   3  13       26.42       -7.05     16.42 o 
  -9   3  13       54.76       39.25     13.72 o 
  -8   3  13        1.16      -15.81     13.38 o 
  -7   3  13        4.21        0.06     11.81 o 
  -6   3  13       25.71       46.41     20.92 o 
  -5   3  13       13.61      -12.92     11.99 o 
  -4   3  13        0.06        8.94     12.17 o 
  -3   3  13        3.41      -18.49     12.33 o 
  -2   3  13        2.94       15.12     13.21 o 
  -1   3  13        0.55       -4.49     13.44 o 
 -10   4  13        0.67       26.30     13.59 o 
  -9   4  13        1.47       15.10     12.76 o 
  -8   4  13       32.74       15.82     15.29 o 
  -7   4  13        2.18       22.70     12.34 o 
  -6   4  13       53.44       21.05     12.34 o 
  -5   4  13       61.60       55.49     12.92 o 
  -4   4  13        1.26      -16.18     12.31 o 
  -3   4  13        0.42       -8.73     32.31 o 
  -2   4  13        0.00        0.40     15.44 o 
  -1   4  13        2.18      -12.40     15.29 o 
 -10   5  13      113.79      122.80     66.92 o 
  -9   5  13       73.01       60.37     16.64 o 
  -8   5  13        0.02       -9.84     21.52 o 
  -7   5  13        3.24      -14.32     21.74 o 
  -6   5  13       67.75       70.97     13.23 o 
  -5   5  13       30.14       27.79     12.75 o 
  -4   5  13        3.38       -6.34     12.56 o 
  -3   5  13        0.90       32.30     15.71 o 
  -2   5  13       19.38       11.67     13.77 o 
  -9   6  13       53.77       58.64     37.75 o 
  -8   6  13       24.66       12.58     13.08 o 
  -7   6  13        2.06       -0.23     12.56 o 
  -6   6  13       14.74        8.37     13.94 o 
  -5   6  13       16.93       29.95     13.53 o 
  -4   6  13        3.56        4.74     13.04 o 
  -3   6  13        0.33       -7.07     13.94 o 
  -7   7  13        1.84      -10.44     13.31 o 
  -6   7  13       19.76       10.13     14.17 o 
  -5   7  13        2.63        6.83     13.27 o 
  -4   7  13        0.04      -15.78     13.36 o 
  -9   0  14       10.96       -0.25     16.29 o 
  -8   0  14        4.65       -3.85     20.77 o 
  -7   0  14        2.95       15.35     13.72 o 
  -6   0  14       96.23       48.48     28.12 o 
  -5   0  14       28.70       -4.85     23.43 o 
  -4   0  14        0.03       12.23     17.04 o 
  -3   0  14        1.14       10.18     15.44 o 
  -9   1  14       27.21       34.86     10.15 o 
  -8   1  14       32.68       25.33     12.05 o 
  -7   1  14        6.19        2.64      9.25 o 
  -6   1  14        2.36       -1.01      9.45 o 
  -5   1  14        8.67      -10.46      9.46 o 
  -4   1  14        3.01       -0.23      9.89 o 
  -3   1  14        8.85       24.53     13.01 o 
  -8   2  14       11.83        7.12     30.14 o 
  -7   2  14        8.04        8.26     20.92 o 
  -6   2  14        0.44       -0.36     17.36 o 
  -5   2  14        1.32       -9.99     17.99 o 
  -4   2  14        0.35        1.64     17.92 o 
  -8   3  14       97.49      100.19     25.00 o 
  -7   3  14        7.05       16.11     15.63 o 
  -6   3  14        7.84       -6.56     13.87 o 
  -5   3  14       12.36       51.39     16.72 o 
  -4   3  14       20.90       31.58     18.48 o 
  -6   4  14        7.28        3.98     17.43 o 
                                                 
